# Supplementary material for: Metabonomics Study of Ginseng Glycoproteins on Improving Sleep Quality in Mice
Source: Biomed Res Int. 2019 Mar 3;2019:2561828. doi: 10.1155/2019/2561828 (PMC6421049; doi:10.1155/2019/2561828)
Supplement: Supplementary Materials — The file named “Models Information”mainly includes the number of multivariate statistical analysis models, model type (PCA, OPLS-DA), number of principal components of a model, the number of observations in the model, and other related information. The file named “Mean” mainly includes the information of metabolites, like the unique data number of the substance in this qualitative analysis, the matching degree between the substance and the material in the standard library, retention time, the number of substances detected in all experimental groups, and other related information. The file named “Differentially Expressed Metabolites” mainly includes the information on differential metabolites and screening conditions for differential metabolites in this experiment are VIP>1 and P-Value<0.1. The information contained in the document includes material name, the matching degree between the substance and the material in the standard library, retention time, the importance of the substance variable projection in the OPLS-DA model of this group, P-VALUE, Q-VALUE, and other related information. The file named “Metabolite Mapping” mainly includes the matching of differential metabolites in pathway analysis. It contained the name of matching substance, ID of the substance in the HDMB database, ID of the substance in the PubChem database, ID of the substance in the KEGG database, and matching situation. The file named “Pathway Analysis” mainly includes the information of related metabolic pathways. It contained metabolic pathway name, the number of metabolites in this pathway, number of different metabolites in the pathway, P value of metabolic pathway enrichment analysis, and other related information. [file 2561828.f1.zip]

Archive with 5 entries (5 files):
- Models Information.xlsx
- Mean.xlsx
- Differentially Expressed Metabolites.xlsx
- Metabolite Mapping.xlsx
- Pathway Analysis.xlsx
