# Supplementary material for: Metabonomics Study of Ginseng Glycoproteins on Improving Sleep Quality in Mice
Source: Biomed Res Int. 2019 Mar 3;2019:2561828. doi: 10.1155/2019/2561828 (PMC6421049; doi:10.1155/2019/2561828)
Supplement: Supplementary Materials — The file named “Models Information”mainly includes the number of multivariate statistical analysis models, model type (PCA, OPLS-DA), number of principal components of a model, the number of observations in the model, and other related information. The file named “Mean” mainly includes the information of metabolites, like the unique data number of the substance in this qualitative analysis, the matching degree between the substance and the material in the standard library, retention time, the number of substances detected in all experimental groups, and other related information. The file named “Differentially Expressed Metabolites” mainly includes the information on differential metabolites and screening conditions for differential metabolites in this experiment are VIP>1 and P-Value<0.1. The information contained in the document includes material name, the matching degree between the substance and the material in the standard library, retention time, the importance of the substance variable projection in the OPLS-DA model of this group, P-VALUE, Q-VALUE, and other related information. The file named “Metabolite Mapping” mainly includes the matching of differential metabolites in pathway analysis. It contained the name of matching substance, ID of the substance in the HDMB database, ID of the substance in the PubChem database, ID of the substance in the KEGG database, and matching situation. The file named “Pathway Analysis” mainly includes the information of related metabolic pathways. It contained metabolic pathway name, the number of metabolites in this pathway, number of different metabolites in the pathway, P value of metabolic pathway enrichment analysis, and other related information. [file 2561828.f1.zip › Mean.xlsx]

## Sheet: file explanation
表头名称	描述
id	The unique data number of the substance in this qualitative analysis
Peak	Material name obtained by qualitative analysis
Similarity	The matching degree between the substance and the material in the standard library in qualitative analysis. The higher, the more accurate
rt	Retention time
Count	The number of substances detected in all experimental groups
Mass	Mass ratio of charateristic ions
B4_1	Relative quantitative value of B4_1
B2_1	Relative quantitative value of B2_1
B10_1	Relative quantitative value of B10_1
B5_1	Relative quantitative value of B5_1
B8_1	Relative quantitative value of B8_1
B7_1	Relative quantitative value of B7_1
B1_1	Relative quantitative value of B1_1
B6_1	Relative quantitative value of B6_1
B9_1	Relative quantitative value of B9_1
B3_1	Relative quantitative value of B3_1
Mean B	The mean of relative quantitative value of B samples in repeated experiments
A6_1	Relative quantitative value of A6_1
A10_1	Relative quantitative value of A10_1
A4_1	Relative quantitative value of A4_1
A9_1	Relative quantitative value of A9_1
A5_1	Relative quantitative value of A5_1
A8_1	Relative quantitative value of A8_1
A3_1	Relative quantitative value of A3_1
A2_1	Relative quantitative value of A2_1
A1_1	Relative quantitative value of A1_1
A7_1	Relative quantitative value of A7_1
Mean A	The mean of relative quantitative value of A samples in repeated experiments
QC_1	Relative quantitative value of QC_1
QC_2	Relative quantitative value of QC_2
QC_3	Relative quantitative value of QC_3
QC_4	Relative quantitative value of QC_4
QC_5	Relative quantitative value of QC_5
QC_6	Relative quantitative value of QC_6
Mean QC	The mean of relative quantitative value of QC samples in repeated experiments

## Sheet: Mean
id	Peak	Similarity	rt	Count	Mass	B4_1	B2_1	B10_1	B5_1	B8_1	B7_1	B1_1	B6_1	B9_1	B3_1	Mean B	A6_1	A10_1	A4_1	A9_1	A5_1	A8_1	A3_1	A2_1	A1_1	A7_1	Mean A	QC_1	QC_2	QC_3	QC_4	QC_5	QC_6	Mean QC
3	Analyte 4	0	6.08063,0	25	146	0.124636	0.144809	0.151442	0.121185	0.144699	0.124544	0.137025	0.109193	0.393649	0.1201	0.157128	0.192273	0.140922	0.182969	0.236932	0.283214	0.138981	0.132807	0.12221	0.158552	0.157432	0.174629	0.121454	1.04913e-06	0.137987	0.133049	0.172062	0.17592	0.123412
4	Analyte 5	0	6.08458,0	24	114	7.43081e-07	0.0192517	0.0235258	0.018631	0.0239424	0.0184144	0.0221735	0.0151604	0.058029	0.0182987	0.0217428	0.0294274	0.0207788	9.9621e-07	0.03939	0.0471468	0.0212615	0.0190766	0.0200703	0.0245996	0.024564	0.0246316	0.0141412	1.04913e-06	0.0188397	0.0193672	0.0218878	0.0163628	0.0151
6	Analyte 7	0	6.10189,0	26	163	7.43081e-07	8.18609e-07	0.0968304	0.0900659	0.0772666	0.0650836	0.0679224	0.0926949	0.227939	0.0904182	0.0808222	0.11033	0.0683281	0.0703731	0.0877336	0.126417	0.0662896	0.0556024	0.0708504	0.0961871	0.0819652	0.0834076	0.129411	0.0772047	0.0805811	0.090073	0.0966238	0.0835972	0.0929151
7	Analyte 8	0	6.11808,0	26	171	2.43936	2.53412	2.38257	1.96648	2.2201	1.80823	1.78815	1.9149	6.83444	2.2634	2.61518	2.70264	1.73414	1.84289	2.42672	3.0463	1.76527	1.67175	1.90698	2.42317	2.11264	2.16325	1.97409	2.37995	2.24681	2.32384	2.70416	2.62359	2.37541
9	Analyte 10	0	6.1359,0	25	144	7.43081e-07	0.0805178	0.0950221	0.0684095	0.0831385	0.0675642	0.087024	0.0541739	0.206471	0.0613532	0.0803675	0.109494	0.0738485	0.119257	0.149011	0.151526	0.07252	0.0740093	0.0612005	0.0944265	0.092811	0.0998103	0.0460464	0.0529506	0.0481445	0.0485151	0.0875176	0.0664849	0.0582765
10	Analyte 11	0	6.16176,0	26	123	0.00635826	0.00741218	0.00883526	0.00654824	0.00785076	0.0067957	0.00752437	0.0059769	0.0226092	0.00649832	0.00864092	0.0101713	0.00764895	0.0106574	0.0135831	0.0157974	0.00798553	0.00743311	0.00704076	0.00914665	0.00943778	0.00989019	0.00455589	0.00366915	0.005366	0.00561232	0.0079789	0.00873002	0.00598538
11	Analyte 12	0	6.16753,0	26	155	0.0321887	0.0365497	0.0410139	0.031095	0.0377233	0.0317783	0.0349681	0.028483	0.104585	0.0308352	0.040922	0.0493746	0.0353834	0.0486964	0.0628742	0.075646	0.0366762	0.0340882	0.0322287	0.0418926	0.0422298	0.045909	0.0246071	0.0211012	0.0270816	0.0290086	0.0391808	0.0395033	0.0300805
12	Analyte 14	0	6.19824,0	26	91	0.00889715	0.0103505	0.0116049	0.00846691	0.0101799	0.00954284	0.00977148	0.00783474	0.0314263	0.0087584	0.0116833	0.0134799	0.0100774	0.013421	0.0177834	0.0207308	0.00997218	0.00937139	6.49417e-07	0.0120717	0.0115928	0.0118501	0.00654059	0.0050554	0.00807785	0.00845818	0.011409	0.0118055	0.00855775
13	Analyte 16	0	6.22083,0	26	76	0.0335881	0.0374801	0.043296	0.0327533	0.0396956	0.0337345	0.0372048	0.0297274	0.113087	0.0313162	0.0431883	0.052473	0.0375761	0.0505421	0.0647732	0.0764319	0.0386052	0.0356575	0.0350882	0.0444145	0.0449551	0.0480517	0.0231328	0.0189987	0.0262288	0.0322756	0.0405121	0.0420132	0.0305269
14	Analyte 17	0	6.25157,0	26	123	0.0050363	0.00542003	0.00642794	0.00486413	0.00621603	0.00512977	0.00531066	0.00442681	0.0165379	0.00502956	0.00643991	0.00734285	0.00546776	0.00742422	0.0099642	0.0110759	0.00585591	0.00532772	6.49417e-07	0.0066873	0.00684227	0.00659888	0.00291612	0.00291626	0.00403985	0.00412966	0.00584282	0.00631307	0.00435963
16	Analyte 19	0	6.2638,0	25	163	7.43081e-07	0.00248718	0.00289957	0.00226418	0.00297694	0.00229069	0.00237588	0.00181048	0.0067751	0.0024934	0.00263742	0.00319556	0.00271544	0.00313791	0.00413119	0.00470345	0.00272771	0.00223556	0.00272429	0.00328479	0.003263	0.00321189	0.00151354	0.00143357	8.29285e-07	0.00278627	0.00245511	0.00314615	0.00188925
17	Analyte 20	0	6.27452,0	19	289	7.43081e-07	0.00106372	0.000888238	0.000820189	8.44806e-07	0.000947973	0.0011159	0.000675855	0.00270281	0.000952193	0.000916847	0.00158382	7.63775e-07	9.9621e-07	1.27676e-06	1.59641e-06	0.0013378	0.000821505	6.49417e-07	0.00125389	0.00115307	0.000615537	0.000419467	1.04913e-06	0.000776473	0.000740087	0.00103637	0.00135091	0.000720726
18	Analyte 21	0	6.2875,0	26	204	7.43081e-07	0.00298645	0.00297244	0.00267009	0.00282543	0.00232825	0.00258527	0.0025069	0.0072709	6.82577e-07	0.00261471	0.00321176	0.00282177	0.00278133	0.00342083	0.00442822	0.0028466	0.00235871	6.49417e-07	0.00346009	0.00316144	0.00284914	0.00168884	0.00163694	0.00307365	0.00308298	0.00379659	0.00438922	0.0029447
20	Analyte 23	0	6.30845,0	22	130	7.43081e-07	0.0305121	0.0338409	0.0251445	0.0307853	0.0255889	0.0280386	0.0228206	0.0857295	0.0278473	0.0310308	1.04786e-06	0.0275275	0.0331663	0.0457247	1.59641e-06	0.0284895	0.0274667	6.49417e-07	0.0362777	0.0352187	0.0233874	0.0158855	1.04913e-06	0.0216377	0.0239749	0.0290888	1.25899e-06	0.0150982
21	Analyte 24	0	6.31293,0	25	220	7.43081e-07	0.00530524	0.00598008	0.00479346	0.00554193	0.00456123	0.00504423	0.00375824	0.0165108	0.00508403	0.005658	0.00685456	0.00496717	0.00637216	0.00795015	0.00965368	0.00524882	0.00497125	6.49417e-07	0.00637525	0.00593767	0.00583314	0.00400659	0.00382513	0.00554992	0.00587058	0.00736608	0.00823657	0.00580914
23	Analyte 26	0	6.33763,0	26	281	0.00454592	0.00397966	0.00355832	0.00388647	0.00360613	0.00325399	0.00352371	0.00277078	0.0130765	0.0037076	0.0045909	1.04786e-06	0.00358066	0.00456502	0.005076	0.00655771	0.00331066	0.00316038	6.49417e-07	0.00413839	8.58016e-07	0.00303914	0.261908	0.263755	0.357943	0.378523	0.533905	0.653333	0.408228
26	Analyte 29	0	6.36792,0	22	176	0.0136416	0.014418	0.0179401	0.0139968	0.0165859	0.0148038	0.0146275	6.22034e-07	2.23459e-06	0.0137095	0.0119726	0.021046	0.014372	0.0197679	0.0226184	0.0297145	0.0156354	0.0134918	0.0140843	0.0178373	0.0176347	0.0186202	0.00177569	1.04913e-06	0.0140034	0.0143703	1.25899e-06	1.25899e-06	0.00502549
27	Analyte 30	0	6.37071,0	26	221	0.0550849	0.0748337	0.0734973	0.0728546	0.07565	0.069947	0.0652749	0.0440039	0.22165	0.0735855	0.0826382	0.0677989	0.0659355	0.0994565	0.0896084	0.122287	0.0898616	0.0609179	0.075303	0.070092	0.0803934	0.0821655	0.0409181	0.0429794	0.058726	0.0600023	0.0879962	0.114872	0.0675824
29	Analyte 32	0	6.38969,0	24	152	0.00993312	0.00989073	0.0082342	0.00737668	0.00573677	0.00436911	0.00568816	0.00663877	0.0179556	0.00714209	0.00829652	0.00753129	0.00462481	0.00419717	0.00499687	0.00749295	0.0043505	0.00376536	0.00483755	8.88034e-07	0.00609684	0.00478942	0.00628996	1.04913e-06	0.00480369	0.00525455	0.0049607	0.00420339	0.00425222
30	Analyte 33	0	6.40478,0	26	89	7.43081e-07	0.0378777	0.0425666	0.0359501	0.0395978	0.0353668	0.0360994	0.0290786	0.111625	0.0332978	0.0401461	0.0479489	0.0378849	0.0498636	0.0657909	0.0791902	0.0398372	0.0364516	0.0333519	0.0441557	0.0433187	0.0477794	0.0202957	0.0210321	0.0289593	0.0303965	0.0455195	0.0456642	0.0319779
32	Analyte 36	0	6.41853,0	26	58	0.14109	0.165921	0.201361	0.150778	0.193441	0.160201	0.219206	0.120966	0.55525	0.165309	0.207352	0.209685	0.175887	0.276314	0.322577	0.428644	0.213218	0.169099	0.193198	0.253545	0.2309	0.247307	0.140884	0.122093	0.145234	0.155959	0.257552	0.333754	0.192579
33	Analyte 37	0	6.44103,0	26	155	0.0619877	0.0699279	0.0737799	0.0611252	0.0693657	0.0600602	0.0635969	0.0535747	0.195014	0.056758	0.076519	0.0884736	0.0635779	0.0838302	0.109027	0.135524	0.0657292	0.0622345	6.49417e-07	0.0763018	0.0755214	0.076022	0.0335279	0.0402351	0.0553226	0.0583782	0.0811792	0.0825012	0.058524
34	Analyte 38	0	6.46533,0	20	160	7.43081e-07	0.00611689	0.00724645	0.00392866	0.00585909	0.00491845	0.00405103	0.00468322	0.0189165	0.00609875	0.00618198	0.00697912	7.63775e-07	9.9621e-07	0.00659569	1.59641e-06	0.00389177	7.34722e-07	0.00500309	0.00729977	0.00657715	0.00363507	0.00343548	0.00396307	8.29285e-07	0.00564799	0.00565949	0.00687699	0.00426398
36	Analyte 40	0	6.51484,0	16	165	0.000551154	8.18609e-07	0.000576394	6.96627e-07	0.000499016	0.000545663	7.60644e-07	6.22034e-07	0.00178097	6.82577e-07	0.000395678	1.04786e-06	0.000524926	0.000604106	0.000761839	0.000595275	0.000376665	7.34722e-07	6.49417e-07	0.000691524	0.000579283	0.000413605	0.000818485	1.04913e-06	8.29285e-07	0.0011226	1.25899e-06	0.00156469	0.000584819
38	Analyte 42	0	6.53806,0	15	154	0.00103811	8.18609e-07	8.71061e-07	0.000735996	0.00121192	0.000780793	0.000926765	6.22034e-07	2.23459e-06	0.00142761	0.000612574	0.00134844	7.63775e-07	0.00172084	1.27676e-06	1.59641e-06	7.74723e-07	7.34722e-07	0.000706155	0.00153149	8.58016e-07	0.000531293	0.000790433	0.000970043	8.29285e-07	0.000776879	0.000955176	1.25899e-06	0.000582437
39	Analyte 43	0	6.54782,0	26	235	0.00103101	0.00136859	0.00110707	0.000797094	0.00110784	0.000892907	0.000753211	0.000670066	0.00376826	0.00116151	0.00126576	0.0013203	0.00106242	0.00119884	0.00138022	0.00197521	0.000848891	0.000774643	0.000982947	0.00123138	0.000975104	0.001175	0.000615991	0.000569397	0.000782102	0.000837577	0.00135432	0.00129615	0.000909258
40	Analyte 44	0	6.58819,0	23	175	0.00252967	0.00291877	0.00322271	0.0023985	0.00328599	0.00245151	0.00265235	0.00236085	0.00804513	0.00255918	0.00324247	0.00346698	7.63775e-07	9.9621e-07	0.00483726	1.59641e-06	0.00316976	0.0028183	0.0025156	0.00315134	0.00318083	0.00231434	0.00218829	0.00180221	0.0023508	0.00264534	0.00393474	0.003987	0.00281806
41	Analyte 45	0	6.59369,0	26	86	0.00920152	0.00938459	0.0109776	0.00857303	0.0109179	0.00881375	0.00990103	0.00737197	0.0249196	0.00943243	0.0109493	0.0129549	0.00934099	0.0134567	0.0168581	0.0197179	0.00852516	0.00875699	0.00862435	0.0126429	0.00881723	0.0119695	0.00793836	0.00673268	0.00832272	0.00914046	0.0139292	0.00861206	0.00911257
42	Analyte 46	0	6.60696,0	26	121	0.257034	0.287377	0.313409	0.248712	0.301009	0.247454	0.269453	0.231834	0.842964	0.254475	0.325372	0.372934	0.261199	0.357741	0.463508	0.568145	0.280058	0.267574	0.251896	0.327887	0.317225	0.346817	0.240347	0.2215	0.267511	0.253104	0.428778	0.423413	0.305776
43	Analyte 47	0	6.62859,0	26	155	7.43081e-07	0.0162401	0.0178619	0.0140872	0.0171557	0.0146141	0.0157654	0.0131428	0.046666	0.013515	0.0169049	0.0217125	0.0157334	0.020416	0.0259028	0.0332271	0.0166185	0.0154585	6.49417e-07	0.018316	0.0180808	0.0185466	0.0128763	0.011515	0.0145519	0.0151528	0.0225779	0.0225683	0.0165404
44	Analyte 48	0	6.6374,0	26	172	0.00303096	0.00326028	0.00351544	0.00336138	0.0040093	0.00303978	0.00356435	0.0027144	0.0101671	0.00348041	0.00401434	0.00497613	0.00288436	0.00449857	0.00513267	0.00737152	0.0033846	0.00342269	0.00311634	0.0043873	0.00396339	0.00431376	0.00279666	0.00260488	0.00346127	0.00332384	0.0048044	0.00376019	0.00345854
45	Analyte 49	0	6.66526,0	26	191	0.00855442	0.00863661	0.0101248	0.00826899	0.00952782	0.00719561	0.00779975	0.00550811	0.0290893	0.0096403	0.0104346	0.0133993	0.00819641	0.00950448	0.0110379	0.0152837	0.00859376	0.00808126	0.00840658	0.00914397	0.00866429	0.0100312	0.00880416	0.00848027	0.0104987	0.0105044	0.00912572	0.0125739	0.00999787
46	Analyte 50	0	6.67356,0	26	281	0.0259765	0.0268123	0.028804	0.022999	0.0297911	0.0239123	0.0265922	0.0208756	0.0825572	0.0245099	0.031283	0.0327422	0.0257968	0.0320098	0.040637	0.054292	0.026965	0.0246132	6.49417e-07	0.0318887	0.0308181	0.0299763	0.0138416	0.0154577	0.0197011	0.0192405	0.0264176	0.0267475	0.0202344
47	Analyte 51	0	6.7234,0	26	168	7.43081e-07	0.0239171	0.0254767	0.0202853	0.0253819	0.0221739	0.0217052	0.0186518	0.0655913	0.0202404	0.0243425	0.0311657	0.0222611	0.029694	0.03672	0.046239	0.0231616	0.0218491	0.0196548	0.0253946	0.0261379	0.0282278	0.0199317	0.0190214	0.0217383	0.0215934	0.0351026	0.0351861	0.0254289
48	Analyte 52	0	6.73923,0	26	248	7.43081e-07	0.0205658	0.0231686	0.0180499	0.0235138	0.0174174	0.0207422	0.0145648	0.062302	0.0179921	0.0218317	0.025667	0.0208552	0.0267694	0.0335929	0.0447581	0.0215397	0.0187012	0.0180977	0.0228893	0.0228007	0.0255671	0.0106656	0.0100152	0.0115773	0.01108	0.0166582	0.014972	0.0124947
49	Analyte 53	0	6.75411,0	16	157	7.43081e-07	8.18609e-07	0.00310466	6.96627e-07	8.44806e-07	0.00237649	0.00267121	0.00224968	0.010375	6.82577e-07	0.00207808	1.04786e-06	0.00274887	9.9621e-07	1.27676e-06	1.59641e-06	7.74723e-07	0.00218043	0.003186	0.00318198	0.00316449	0.00144675	0.0026018	0.00284184	0.00370527	0.00353544	0.00386501	1.25899e-06	0.00275844
51	Analyte 56	0	6.80939,0	26	160	0.0168832	0.0178709	0.0199415	0.0192489	0.0221693	0.0182496	0.0227185	0.0130791	0.0527109	0.0182824	0.0221154	0.0260838	0.018926	9.9621e-07	0.038059	0.0443621	0.0201923	0.0185347	0.0184623	0.0256035	0.0231204	0.0233345	0.0207536	0.0191145	0.0222925	0.0229082	0.0361289	0.0364217	0.0262699
53	Analyte 58	0	6.8376,0	26	158	0.0106276	0.0122591	0.0131464	0.0107949	0.012964	0.0111512	0.0114257	0.00965178	0.0345235	0.00984831	0.0136393	0.0163843	0.0119625	0.0166433	0.020227	0.0250276	0.0115915	0.0117525	0.0107285	0.0139892	0.013777	0.0152083	0.0111397	0.0096786	0.0109435	0.0115382	0.0170032	0.0176023	0.0129842
54	Analyte 59	0	6.84903,0	25	156	0.00685352	0.00505955	0.00541262	0.00656591	0.00855203	0.00545297	0.00704231	0.00411961	0.0157664	0.0061348	0.00709597	0.0110096	0.0053244	0.0111744	0.00937192	0.0112677	0.00463561	0.00506807	0.00530593	0.00898547	0.00626905	0.00784122	0.00652004	0.00500156	0.00546706	0.00566911	0.00840887	1.25899e-06	0.00517798
57	Analyte 63	0	6.935,0	26	248	0.0893242	0.10783	0.11915	0.0922458	0.121626	0.0911177	0.107781	0.0748392	0.318291	0.090428	0.121263	0.137373	0.106112	0.143693	0.179413	0.238566	0.109687	0.0988241	0.0930574	0.121286	0.119854	0.134787	0.0571308	0.0556203	0.0628745	0.0616236	0.0900582	0.0797996	0.0678512
58	Analyte 65	0	6.9543,0	25	89	0.0530739	8.18609e-07	0.0597737	0.0545569	0.0567632	0.040445	0.0390858	0.0369325	0.188026	0.0598508	0.0588508	0.0574658	0.0433086	0.0331567	0.0527107	0.073046	0.0395793	0.0347282	0.0476948	0.0605359	0.0459451	0.0488171	0.0552068	0.0531046	0.0588456	0.0562408	0.0639657	0.0605895	0.0579922
59	Analyte 66	0	6.96506,0	26	174	0.181939	0.230278	0.260288	0.199554	0.242387	0.197453	0.210031	0.15688	0.771251	6.82577e-07	0.245006	0.248728	0.201956	0.216376	0.263174	0.351213	0.209146	0.194847	0.219502	0.278322	0.246727	0.242999	0.180444	0.226478	0.240851	0.237787	0.301711	0.344583	0.255309
61	Analyte 68	205	6.97973,0	25	190	0.0135039	0.0195537	0.0218401	0.019217	0.0216591	0.00827354	0.017934	6.22034e-07	0.0671727	6.82577e-07	0.0189155	0.0124699	0.0154312	0.0104096	0.00985505	0.0200695	0.0124973	0.00781319	0.0247987	0.0123893	0.0084132	0.0134147	0.0148573	0.0147296	0.0157814	0.0152329	0.0171912	0.0178273	0.0159366
62	unknown	264	7.01429,0	26	136	0.00676798	0.00891835	0.010722	0.00838358	0.009515	0.00777806	0.00864906	6.22034e-07	0.0287223	0.0091955	0.00986524	0.0114964	0.00849687	0.0111734	0.01266	0.0159881	0.00892241	0.00841338	0.00828504	0.0106342	0.00920137	0.0105271	0.0114167	0.0156286	0.0172904	0.0168325	0.0230521	0.0278282	0.0186747
63	Analyte 70	0	7.02926,0	26	102	7.43081e-07	8.18609e-07	0.200681	0.138302	0.14028	0.109009	0.11286	0.0909456	0.228433	0.0602588	0.108077	0.299759	0.11979	0.235005	0.185196	0.154883	0.0951558	0.114124	0.105812	0.129358	0.0720384	0.151112	0.261274	0.112546	0.137193	0.125913	0.0921533	0.0421028	0.12853
65	Analyte 73	0	7.07397,0	26	207	0.0850738	0.0970327	0.101488	0.0830002	0.103904	0.083576	0.0894443	0.0715062	0.293307	0.0935663	0.11019	0.113154	0.0867329	0.10902	0.131706	0.178271	0.0919465	0.084082	0.0862233	0.110951	0.108311	0.11004	0.0796373	0.0781958	0.0803825	0.0768092	0.121764	0.125283	0.0936787
67	Analyte 76	126	7.11942,0	26	58	0.0163441	0.0123132	0.0123206	0.0111471	0.0116699	0.0150769	0.0128628	0.0144494	0.0368573	0.0197977	0.0162839	0.013791	0.0109061	0.0105292	0.0144284	0.0183625	0.0112355	0.00887759	0.0168924	0.0222803	0.0136716	0.0140975	0.0158515	0.0131077	0.0157572	0.0149182	0.0197633	0.0209665	0.0167274
69	2-hydroxypyridine	895	7.1458,0	26	152	0.78868	0.870988	0.950338	0.773915	0.903086	0.729246	0.809728	0.613408	2.60048	6.82577e-07	0.903986	1.04517	0.809832	0.962357	1.17979	1.50569	0.833003	0.750719	0.749571	0.9544	0.876651	0.966719	0.793237	0.707888	0.756661	0.73624	0.967193	0.963474	0.820782
70	unknown	559	7.16685,0	23	117	0.0130374	0.0142088	0.00633138	0.00995041	0.00697127	0.0066642	0.00821935	0.00793721	0.0278313	0.0138519	0.0115003	0.0057199	7.63775e-07	0.00644311	1.27676e-06	0.0109139	7.74723e-07	0.0048094	0.0109838	0.0130044	0.00494475	0.0056822	0.0133804	0.00755105	0.0097856	0.00877256	0.0089358	0.00939514	0.00963676
71	Analyte 80	0	7.19507,0	23	187	0.00449143	0.00519638	0.00601878	0.00566823	0.00515303	0.00398464	0.00448469	0.00316758	0.0173536	0.00546821	0.00609866	0.00523943	0.00475891	9.9621e-07	1.27676e-06	1.59641e-06	0.00477863	0.00427437	0.0046833	0.00568319	0.00534636	0.00347681	0.00456332	0.00380378	0.00465647	0.00461813	0.00638727	0.00776346	0.00529874
72	Analyte 81	0	7.20705,0	26	229	7.43081e-07	0.0106736	0.0115388	0.00808021	0.0121224	0.00983122	0.00983402	6.22034e-07	0.0324317	0.00880542	0.0103319	0.0129007	0.00842295	0.0130055	0.0182342	0.0242029	0.01016	0.00938629	0.00933519	0.0128924	0.0127946	0.0131335	0.00723464	0.00346845	0.00612632	0.00650238	0.0140205	0.0150822	0.00873907
73	unknown	364	7.24026,0	19	183	0.000693791	0.000828565	0.000467016	0.000629697	0.000580032	7.267e-07	7.60644e-07	6.22034e-07	2.23459e-06	6.82577e-07	0.000320413	0.000727931	0.000227628	0.000398772	0.000401348	0.000295069	0.000282498	0.000420419	6.49417e-07	0.000783614	0.000667065	0.000420499	0.000943831	1.04913e-06	0.000798255	0.000515605	0.000619705	0.000525784	0.000567372
74	Analyte 83	194	7.24868,0	17	158	7.43081e-07	0.00126817	8.71061e-07	0.000542319	0.000576646	7.267e-07	0.000424782	6.22034e-07	0.00229641	0.00111818	0.000622947	0.00149707	7.63775e-07	9.9621e-07	1.27676e-06	1.59641e-06	0.000597432	0.000729709	0.000847249	0.00178498	0.00113739	0.000659847	6.64981e-07	0.00198722	0.00257084	0.00215368	1.25899e-06	0.00167205	0.00139762
75	Pyruvic acid	917	7.29606,0	26	174	7.43081e-07	0.0431922	0.0461533	0.0357799	0.0472402	0.0382741	0.0321933	6.22034e-07	0.132467	6.82577e-07	0.0375302	0.0617486	0.036129	0.0387103	0.0587264	0.0587193	0.037484	0.0389697	0.0324142	0.0493086	0.0493461	0.0461556	0.0464446	0.0417968	0.0479344	0.0476428	0.0517687	0.0525051	0.0480154
76	unknown	355	7.32433,0	26	102	0.00763179	0.00697199	0.00649216	0.00539752	0.00760195	0.00731114	0.00707853	0.00628286	0.0187747	0.00616945	0.00797121	0.0107695	0.00586474	0.00962663	0.0140517	0.0156585	0.0066957	0.00687179	0.00598175	0.00988014	0.00927599	0.00946764	0.00910674	0.00598834	0.00788095	0.00797195	0.0121929	0.0123868	0.00925461
77	unknown	256	7.33196,0	26	207	0.0563743	0.0696126	0.0761099	0.0516442	0.0741096	0.0586992	0.0543655	0.047313	2.23459e-06	6.82577e-07	0.0488231	0.0696925	0.0546708	0.0554887	0.0711483	0.0993059	0.0535795	0.0542479	0.0680243	0.0856712	0.0746955	0.0686525	0.0735053	0.0718058	0.0760761	0.0745173	0.107072	0.119334	0.0870518
78	unknown	475	7.35523,0	25	158	0.00863565	0.00957955	0.00725718	0.006539	0.00723064	0.00803382	0.00449425	0.00883585	0.021823	0.00895341	0.00913824	1.04786e-06	0.00670115	0.00540161	1.27676e-06	0.00990422	0.00635961	0.00689258	0.00713481	0.008699	0.00844309	0.00595384	0.00684751	0.0059264	0.00783623	0.00800026	0.0011633	0.00726814	0.00617364
80	Analyte 90	206	7.38745,0	18	240	0.00319194	8.18609e-07	0.00315977	0.00259378	0.00269751	7.267e-07	0.00298994	0.002345	0.00628783	0.00334373	0.0026611	1.04786e-06	0.000941697	9.9621e-07	1.27676e-06	0.00247352	0.00101593	0.000650396	6.49417e-07	0.00330586	0.00221528	0.00106067	0.0025644	0.00300459	0.00326461	7.909e-07	0.00341127	1.25899e-06	0.00204115
81	unknown	495	7.4001,0	26	174	0.212426	0.267788	0.285259	0.198641	0.246817	0.206316	0.219536	0.20765	0.746695	0.211023	0.280215	0.306523	0.219937	0.292789	0.42142	0.52038	0.261717	0.242639	0.201599	0.27148	0.262552	0.300104	0.237911	0.217725	0.245453	0.242578	0.324541	0.340241	0.268075
82	lactic acid	840	7.43255,0	17	151	7.43081e-07	0.0192614	0.0187696	0.0158784	0.0175228	7.267e-07	0.0156595	6.22034e-07	2.23459e-06	6.82577e-07	0.00870967	0.0206789	0.0147334	9.9621e-07	1.27676e-06	0.0272737	0.0150239	7.34722e-07	0.0127969	0.0187442	0.0186947	0.0127949	0.0166255	0.0203777	8.29285e-07	0.0182537	1.25899e-06	1.25899e-06	0.00921005
83	lactic acid	809	7.44625,0	26	66	1.20334	8.18609e-07	1.35884	1.03724	1.2773	1.1514	0.992173	0.813225	3.48902	1.1154	1.24379	1.3992	0.960063	0.845223	1.27243	2.00034	1.00777	0.788507	0.603784	1.29245	1.2714	1.14412	1.0076	1.16471	1.14453	1.25647	1.39416	1.45974	1.23787
85	unknown	553	7.51647,0	26	190	0.00792307	0.00781173	0.0115961	0.010395	0.00886415	0.00661659	0.00831929	0.00549133	0.0332204	0.00872445	0.0108962	0.0140649	0.007568	0.0115929	0.0140955	0.0157288	0.0105117	0.00718079	0.00813741	0.0103047	0.0129302	0.0112115	0.00767805	0.00706355	0.00930462	0.00990537	0.012535	0.0141194	0.010101
87	Analyte 97	334	7.52952,0	26	221	0.0215809	0.0276836	0.0276118	0.0197708	0.0227126	0.0212533	0.0193977	0.0178353	0.0849575	6.82577e-07	0.0262804	0.0253111	0.0208487	9.9621e-07	1.27676e-06	0.0298796	0.0210384	0.0200846	0.0245161	0.0283994	0.0259455	0.0196026	0.0232738	0.0201552	0.0252547	0.0257318	0.0278167	0.038713	0.0268242
88	Analyte 98	198	7.54471,0	23	92	0.00570309	0.00700696	0.00519892	0.00452687	0.00453997	0.00520186	0.00342658	0.00562719	0.0139564	0.00479886	0.00599867	1.04786e-06	0.00324045	0.00336701	0.00599619	0.00466329	0.00318006	0.00325927	0.00375254	0.00542004	0.00499151	0.00378714	0.00519443	1.04913e-06	0.00493508	7.909e-07	0.00626252	0.00703038	0.00390404
89	2-ketobutyric acid 2	426	7.60192,0	26	89	0.0525023	0.0507172	0.0480429	0.0441328	0.0464087	0.0485504	0.0339503	0.0498134	0.150258	0.057267	0.0581643	0.0638145	0.0457206	0.0492197	0.058236	0.063372	0.0433681	0.0444155	0.0505289	0.0557222	0.05225	0.0526647	0.0598838	0.048996	0.0509625	0.0513563	0.0542612	0.0560123	0.0535787
91	Analyte 106	312	7.6699,0	24	173	0.00206114	0.00270321	0.0028966	0.0021849	0.00280082	0.00241948	0.00314791	0.00239078	0.00839509	6.82577e-07	0.00290006	0.00296373	0.00237776	9.9621e-07	1.27676e-06	0.00329441	0.00282727	0.00171138	6.49417e-07	0.00301098	0.00252407	0.00187125	0.00293167	1.04913e-06	0.00378263	0.00371748	0.00394229	0.00464093	0.00316934
92	glycolic acid	856	7.67321,0	26	147	0.0157296	0.0174344	0.0207514	0.0144188	0.0181201	0.0144738	0.0143515	0.0132814	0.0546008	0.0182065	0.0201368	0.0212144	0.0149594	0.0154218	0.0224917	0.0387592	0.0150285	0.0179775	0.0174238	0.0203006	0.0179972	0.0201574	0.0201135	0.0220081	0.0194642	0.019746	0.0225468	0.0244176	0.0213827
94	Analyte 109	0	7.74532,0	26	318	0.0305211	0.0329274	0.0338825	0.0252604	0.0331517	0.0271239	0.0279082	0.0237467	0.0926394	0.0257126	0.0352874	0.042206	0.0270961	0.0376666	0.0487147	0.0637081	0.029036	0.0262805	0.0267482	0.0344137	0.0351271	0.0370997	0.0215107	0.0238886	0.0272804	0.0261505	0.0308358	0.0326741	0.0270567
97	unknown	273	7.80423,0	25	129	7.43081e-07	0.00218275	0.00205817	0.0022908	0.00175221	0.00147911	0.00229371	0.00159134	0.00690303	6.82577e-07	0.00205526	0.00271113	0.00260243	0.00177548	0.00244702	0.00262389	0.0019101	0.00113304	0.00277149	0.00233516	0.00285638	0.00231661	0.0017872	0.0018161	0.00187802	0.00201855	0.00243983	0.00254182	0.00208025
98	Analyte 114	0	7.83891,0	26	147	0.0134871	0.0139616	0.0152126	0.0149229	0.0132698	0.0115507	0.0105222	0.00950857	0.0410467	6.82577e-07	0.0143483	0.0188055	0.0113922	0.0129162	0.0144626	0.0176171	0.0111818	0.0142177	0.0131647	0.0158739	0.0137224	0.0143354	0.0145855	0.0142974	0.017052	0.0156987	0.0160035	0.017675	0.0158853
100	Analyte 116	204	7.8623,0	25	102	0.00218663	0.00318188	0.00262217	0.00248049	0.00293274	0.00254785	0.0026266	0.00187392	0.00890836	6.82577e-07	0.00293613	0.00312327	0.00246989	9.9621e-07	1.27676e-06	1.59641e-06	0.00252368	0.00241276	6.49417e-07	0.00316811	0.0032724	0.00169746	0.00283107	0.00270366	0.0033415	0.00325979	0.00310835	1.25899e-06	0.00254094
103	Analyte 119	0	7.88208,0	26	163	7.43081e-07	0.0154069	0.0166347	0.0134538	0.0167361	0.0129417	0.0143867	6.22034e-07	0.0429567	0.0136167	0.0146135	0.019758	0.0149256	0.017938	0.023354	0.0297588	0.0152975	0.0132595	0.0127051	0.0177275	0.01642	0.0181144	0.00711211	0.00627156	0.0100138	0.0106257	0.00943925	0.00807532	0.00858961
104	Analyte 121	0	7.98632,0	24	297	0.000708202	0.000543125	0.000702945	0.000423156	0.00073202	0.000522605	0.000825509	0.000459879	0.00200898	0.000659205	0.000758562	0.0010243	0.000686655	0.000708442	0.00113454	0.0012899	0.000761382	0.000551442	0.000817081	0.000862593	0.000638523	0.000847486	6.64981e-07	1.04913e-06	0.000544238	0.000491025	0.000508061	0.000548149	0.000348864
105	Analyte 122	273	8.01306,0	15	174	0.00087722	8.18609e-07	0.000833958	0.000695827	8.44806e-07	0.000741	7.60644e-07	0.000649456	2.23459e-06	0.000768751	0.000457087	1.04786e-06	0.000576625	9.9621e-07	1.27676e-06	1.59641e-06	0.000650595	0.000644871	0.000706302	8.88034e-07	8.58016e-07	0.000258506	0.00141584	1.04913e-06	0.00159007	0.00159623	0.00160294	0.00208234	0.00138141
106	alanine 1	940	8.06519,0	26	116	1.39479	1.51304	1.54436	1.3935	1.1546	1.18092	1.58607	1.45534	4.05515	1.56478	1.68426	1.47915	0.966971	1.37632	1.03765	1.56744	1.39077	1.43019	1.81733	2.26893	1.2724	1.46071	1.36495	1.29268	1.42371	1.40358	1.46473	1.50219	1.40864
108	Analyte 130	290	8.09953,0	23	244	0.00669285	0.00706703	0.00686788	0.00500983	0.00581971	0.00594989	0.00536348	0.00469103	0.0203824	6.82577e-07	0.00678447	0.00800605	0.00565789	9.9621e-07	1.27676e-06	1.59641e-06	0.00559453	0.00555514	6.49417e-07	0.00725624	0.00691991	0.00389943	0.00572722	0.00671945	0.00782008	0.00753806	0.00700838	0.00980898	0.00743703
109	unknown	297	8.1307,0	19	174	0.00155483	0.0018895	0.00137838	0.00138241	0.00146869	0.00122461	0.00120013	6.22034e-07	2.23459e-06	0.00160203	0.00117034	1.04786e-06	0.00107184	0.00115741	0.00160118	0.00170682	0.00103794	7.34722e-07	0.00138606	8.88034e-07	0.00138039	0.00093443	0.00245536	1.04913e-06	0.00284036	0.00300827	0.00259344	1.25899e-06	0.00181662
110	Analyte 132	396	8.12364,0	22	258	0.00346777	0.00331616	0.00421704	0.0039445	0.00488991	0.0029961	7.60644e-07	0.00231297	0.0114658	0.00371147	0.00403225	0.0047393	7.63775e-07	0.00594316	0.00698562	0.00786238	7.74723e-07	0.00403593	0.00358571	0.00460988	0.0043344	0.00420979	0.00274274	0.00373177	0.0036236	0.00400879	1.25899e-06	1.25899e-06	0.00235157
113	Analyte 135	203	8.22806,0	15	172	0.000934934	8.18609e-07	8.71061e-07	6.96627e-07	0.00100484	7.267e-07	0.000682396	0.000540455	0.00248965	0.000769166	0.000642455	1.04786e-06	7.63775e-07	9.9621e-07	1.27676e-06	0.00122425	7.74723e-07	7.34722e-07	6.49417e-07	0.00110318	0.00115748	0.000349115	0.00102946	0.000874267	8.29285e-07	0.000934314	0.00108466	0.000914075	0.000806268
115	Analyte 137	369	8.27478,0	26	258	0.0624974	0.0704414	0.0777052	0.0635487	0.0667722	0.0633593	0.0614537	0.0525373	0.161006	0.0568925	0.0736214	0.0734283	0.0555378	0.0893202	0.108349	0.125869	0.0619755	0.0558133	0.0591271	0.0765338	0.0775352	0.078349	0.051035	0.05246	0.0585169	0.0599454	0.098233	0.0924799	0.0687784
116	unknown	375	8.29232,0	19	114	0.00752653	0.00683283	0.00438631	0.00379993	0.00308581	7.267e-07	0.00329515	0.00850889	0.0181524	0.00866222	0.00642508	1.04786e-06	7.63775e-07	9.9621e-07	1.27676e-06	1.59641e-06	0.00255903	0.00391677	0.00605048	0.0103064	0.00764089	0.00304792	0.00688344	0.00233271	8.29285e-07	0.00552753	0.0034744	0.00568853	0.00398457
117	Analyte 139	190	8.32269,0	22	238	0.00169563	8.18609e-07	0.00134992	0.00141135	0.0020149	0.0018791	0.00241884	0.00146162	0.00244145	6.82577e-07	0.00146743	0.00251818	0.000694569	0.00167146	0.00111221	0.00074706	7.74723e-07	0.000620545	0.00237509	8.88034e-07	0.00137263	0.00111134	0.00206695	0.00174938	0.0020884	7.909e-07	0.0016967	1.25899e-06	0.00126725
118	glycine 1	807	8.35266,0	26	102	2.4516	2.02294	1.5941	0.607301	1.04842	1.50029	0.421929	1.79688	2.64225	0.525925	1.46116	2.84083	0.4159	0.460414	1.8421	1.27141	0.36876	0.964669	0.548539	1.35918	1.42427	1.14961	1.6127	1.01684	1.15465	1.08162	0.680302	0.288698	0.972468
119	Analyte 142	254	8.36712,0	26	245	0.0259442	0.0291697	0.0345755	0.0252073	0.0318686	0.0188024	0.0288593	0.015086	0.114485	6.82577e-07	0.0323999	0.0260627	0.0210035	0.0200964	0.0245616	0.0331484	0.0261198	0.0192084	0.0315539	0.0325002	0.0295978	0.0263853	0.0286245	0.0291245	0.0337808	0.033308	0.031635	0.0352693	0.031957
120	unknown	336	8.39425,0	19	230	0.000699224	0.00123427	0.000761072	0.000864322	8.44806e-07	7.267e-07	0.000851694	0.000702684	0.00439109	6.82577e-07	0.00095066	0.000926116	7.63775e-07	0.000487213	1.27676e-06	0.000789587	0.000845587	7.34722e-07	6.49417e-07	0.00101078	0.000965119	0.000502783	0.000830259	0.000817694	8.29285e-07	0.000964791	1.25899e-06	0.0013775	0.000665389
123	oxalic acid	700	8.46199,0	23	218	0.00390278	0.00369604	0.0049826	0.00320303	0.0036045	0.00310721	0.00361257	0.00362511	0.0119761	6.82577e-07	0.00417106	0.00487505	0.00347974	0.00367875	0.00561281	0.00710043	0.00331328	0.00405086	0.00374687	0.00439044	0.0039665	0.00442147	6.64981e-07	0.0041786	8.29285e-07	0.00443555	0.00579442	0.00760165	0.00366862
128	Analyte 152	233	8.5247,0	25	267	7.43081e-07	0.0010262	0.000795268	0.000725281	0.000700423	0.000773963	7.60644e-07	0.000534705	0.00309591	0.000704082	0.000835734	1.04786e-06	0.00111162	0.00118714	0.000834265	0.000772186	0.000349857	0.00047971	6.49417e-07	0.000481345	8.58016e-07	0.000521867	0.256009	0.274419	0.282815	0.281288	0.434591	0.528275	0.3429
131	unknown	252	8.56896,0	12	116	0.00201042	0.00227336	0.00175533	6.96627e-07	0.00140571	7.267e-07	7.60644e-07	6.22034e-07	0.00565896	6.82577e-07	0.00131073	0.00230216	7.63775e-07	9.9621e-07	0.00180957	1.59641e-06	7.74723e-07	7.34722e-07	6.49417e-07	8.88034e-07	0.00200318	0.000612132	0.00191831	1.04913e-06	0.00212001	0.002059	0.00135352	1.25899e-06	0.00124219
135	unknown	605	8.62369,0	26	235	0.136775	0.127999	0.140313	0.122717	0.147572	0.126302	0.149178	0.104965	0.35764	0.131575	0.154504	0.198385	0.124806	0.210226	0.249326	0.2796	0.134741	0.130312	0.126439	0.180092	0.162934	0.179686	0.15582	0.162035	0.175392	0.173225	0.248705	0.251687	0.194477
136	Analyte 160	422	8.65878,0	26	216	0.207634	0.212068	0.156298	0.102449	0.0630808	0.181829	0.0353559	0.231657	0.508016	0.168438	0.186683	0.22623	0.0302151	0.023206	0.0671716	0.0467155	0.0347015	0.12217	0.137009	0.196376	0.201435	0.108523	0.19666	0.138858	0.18466	0.182807	0.156345	0.189497	0.174804
137	unknown	531	8.62379,0	20	207	7.43081e-07	0.00466629	8.71061e-07	0.00403204	0.00500845	0.00492231	0.00492979	0.0047469	0.0125943	6.82577e-07	0.00409024	1.04786e-06	7.63775e-07	0.00667821	0.00857291	0.00993107	0.00435264	0.00491547	0.00427134	0.00648344	0.00603546	0.00512424	0.000764076	0.00462142	8.29285e-07	0.00526292	1.25899e-06	0.0085671	0.00320293
138	3-Hydroxypyridine	637	8.67271,0	24	152	0.0474702	0.0504759	0.055615	0.0453128	0.0466519	0.037687	0.0358185	0.0343227	0.162797	6.82577e-07	0.0516151	0.0564559	0.0382629	0.0354529	0.0422516	0.0515753	0.041978	0.0351747	0.0447876	0.0543363	0.0485207	0.0448796	6.64981e-07	0.053175	0.0618802	0.0610749	0.0582431	1.25899e-06	0.0390625
139	3-Hydroxypropionic acid 1	274	8.6799,0	26	267	0.0063452	0.00716117	0.00793607	0.00584123	0.00785282	0.00594089	0.00624301	0.00512298	0.0223287	0.00629311	0.00810652	0.00903496	0.00631128	0.00885901	0.0108578	0.013921	0.00663952	0.00651821	0.00650565	0.00861828	0.00817673	0.00854424	0.00526363	0.00484096	0.00587516	0.00567462	0.0082077	0.00787001	0.00628868
140	5-aminovaleric acid lactam	384	8.69786,0	16	156	7.43081e-07	8.18609e-07	0.0530457	0.0306876	8.44806e-07	0.0123862	7.60644e-07	6.22034e-07	0.458196	6.82577e-07	0.055432	0.0988606	0.0929687	0.136276	1.27676e-06	0.111436	0.0738434	0.0709747	0.130528	8.88034e-07	8.58016e-07	0.0714891	6.64981e-07	1.04913e-06	0.123803	0.12445	0.114359	0.126498	0.0815186
141	unknown	367	8.69693,0	25	191	0.0130864	0.0124483	0.0126125	0.0103484	0.0124754	0.0111892	0.00868891	0.0102202	0.040605	0.0108655	0.014254	0.0166366	0.0103062	0.0123243	0.0160876	0.0200587	0.0114047	7.34722e-07	0.0103546	0.0156752	0.0145882	0.0127437	0.0118401	0.0106678	0.0135268	0.0133749	0.0165453	0.0163477	0.0137171
142	Lactamide 2	425	8.72109,0	26	234	7.43081e-07	0.0215018	0.0192741	0.0184427	0.021639	0.0143608	0.0135994	0.013321	0.0686094	0.0214679	0.0212217	0.0207009	0.0149928	0.0136164	0.019527	0.0263175	0.0156543	0.012761	0.0191174	0.0247515	0.018098	0.0185537	0.0245863	0.0224468	0.0357205	0.0362109	0.0388173	0.036127	0.0323181
143	4-aminobutyric acid 3	902	8.75439,0	26	142	7.43081e-07	0.450703	0.377699	0.29778	0.28182	0.217604	0.230828	0.179017	0.750447	0.324384	0.311028	0.469275	0.269805	0.342785	0.23651	0.252933	0.237597	0.185045	0.256016	0.262716	0.206552	0.271923	0.675462	0.3735	0.433905	0.420952	0.30978	0.321166	0.422461
144	Analyte 170	359	8.80663,0	24	89	0.0216678	0.0278019	0.028348	0.0209529	0.0230199	0.00735394	0.0163066	0.00518821	0.0709318	0.0227996	0.0244371	0.0164101	0.0110228	9.9621e-07	0.00821171	0.02749	0.00889996	7.34722e-07	0.00682461	0.0186837	0.0110105	0.0108555	0.0184691	0.017411	0.0205227	0.021221	0.0152159	0.0201645	0.018834
145	glutaraldehyde 1	256	8.84417,0	26	174	0.074361	0.105923	0.0933283	0.067315	0.0712594	0.111117	0.0878336	0.116548	0.299144	0.130837	0.115767	0.109478	0.0681991	0.0550582	0.0846374	0.0952177	0.085846	0.102727	0.10525	0.136279	0.135599	0.0978291	0.0604053	0.0637464	0.0697089	0.0695702	0.0569064	0.0771807	0.066253
146	m-cresol	534	8.85808,0	20	165	0.00277811	0.00297647	0.0027372	0.00269444	0.0026677	7.267e-07	0.00250723	0.00254528	0.00772366	0.00285926	0.00294901	0.0036352	0.00256069	9.9621e-07	1.27676e-06	1.59641e-06	7.74723e-07	0.00195948	6.49417e-07	0.00313456	0.00275364	0.00140489	0.00627673	0.00332198	0.00423512	0.00436516	0.00509208	0.00568481	0.00482931
147	Analyte 173	169	8.86882,0	12	392	7.43081e-07	8.18609e-07	8.71061e-07	6.96627e-07	0.0014991	7.267e-07	0.00173064	6.22034e-07	2.23459e-06	6.82577e-07	0.000323713	0.00175412	0.00108881	0.00170564	1.27676e-06	0.00277274	0.00156241	0.00121615	6.49417e-07	8.88034e-07	0.00188328	0.0011986	6.64981e-07	0.00112836	8.29285e-07	7.909e-07	0.00151549	0.00190893	0.000759177
148	Analyte 174	166	8.87965,0	26	267	0.00146295	0.00159606	0.00147785	0.00118773	0.00145263	0.00116221	0.00148111	0.000988227	0.00437486	0.00127073	0.00164544	0.00179592	0.00125289	0.00146223	0.00225261	0.00267999	0.00135874	0.00131109	0.00140738	0.00172272	0.00155904	0.00168026	0.000848552	0.000824464	0.00108529	0.00119511	0.00119843	0.00119339	0.00105754
149	3-hydroxybutyric acid	896	8.89673,0	26	147	0.0542341	0.0571742	0.0481934	0.0483421	0.0409967	0.0380196	0.039037	0.0347129	0.151325	0.0621762	0.0574211	0.0370396	0.0267593	0.0318545	0.0318354	0.0374705	0.0196933	0.0298593	0.0372595	0.0581917	0.0314081	0.0341371	0.0421277	0.0424982	0.0473167	0.0485337	0.0402728	0.0456316	0.0443968
151	unknown	324	8.9408,0	24	145	0.00235247	0.00131219	0.00248979	6.96627e-07	0.00173658	0.00101152	0.00195012	0.000591407	0.00367673	6.82577e-07	0.00151222	0.00120253	0.00108676	0.001021	0.00226844	0.00382569	0.00172236	0.000875697	0.001452	0.00105084	8.58016e-07	0.00145062	0.00185667	0.00161595	0.00226102	0.00209867	0.00167271	0.0017217	0.00187112
153	unknown	293	8.94833,0	21	179	0.00195605	0.00262611	0.00225421	0.00162583	0.00156361	0.0022878	0.00120338	0.00185109	0.00736351	0.00243859	0.00251702	0.00262155	0.00111088	9.9621e-07	1.27676e-06	0.00222415	7.74723e-07	0.0018738	0.00207866	0.00261378	0.00282471	0.00153506	0.00159436	0.000900183	0.00181093	7.909e-07	0.00172005	1.25899e-06	0.0010046
154	unknown	280	8.97372,0	24	128	0.0174943	0.0150438	0.0160825	0.0164216	0.0153457	0.0127663	0.0081518	0.0149265	2.23459e-06	0.0164276	0.0132663	1.04786e-06	0.0103764	0.0100933	0.0115951	0.01346	0.00936869	0.00840646	0.00992361	0.0153019	0.00910078	0.00976274	0.0140225	0.0108094	0.0132188	0.0131299	0.0157462	0.0138286	0.0134592
155	unknown	397	8.98567,0	26	281	0.0395079	0.0450751	0.0465854	0.0400812	0.0465166	0.0339553	0.0364032	0.0329437	0.140967	0.0460927	0.0508128	0.0448658	0.0315142	0.0320547	0.0501971	0.0666803	0.0322324	0.0295023	0.0323876	0.0421798	0.0472328	0.0408847	0.0357108	0.0359366	0.039323	0.0380553	0.0480085	0.0496601	0.0411157
156	unknown	569	9.01833,0	26	216	0.396654	0.402943	0.361109	0.345687	0.344919	0.363333	0.337838	6.22034e-07	1.00803	0.399994	0.396051	0.509004	0.34289	0.336917	0.441799	1.59641e-06	0.333987	0.319747	0.336103	0.423632	0.427849	0.347193	0.359005	0.367979	0.386066	0.381277	0.426454	0.427176	0.391326
158	Analyte 187	175	9.02968,0	18	229	7.43081e-07	8.18609e-07	0.00148743	0.00143342	0.001375	0.00145043	0.00150867	6.22034e-07	2.23459e-06	0.00145653	0.000871591	0.00219257	0.00135754	9.9621e-07	0.00243608	1.59641e-06	0.00157405	0.00136172	0.00119083	0.00157737	0.00160857	0.00133013	0.00121087	1.04913e-06	8.29285e-07	0.00105539	0.00200677	0.00144607	0.000953496
160	Analyte 193	209	9.06283,0	20	341	7.43081e-07	0.000947816	0.00100604	0.000611407	0.000929335	7.267e-07	0.000933032	6.22034e-07	2.23459e-06	0.000950629	0.000538258	0.00166051	0.000940156	0.00137921	0.00146305	0.00224688	0.00105804	0.000872073	0.000870348	0.00112451	0.000972768	0.00125875	6.64981e-07	1.04913e-06	0.000642342	7.909e-07	0.0011511	0.00092171	0.000452943
161	N-Methyl-DL-alanine	562	9.07282,0	26	130	0.00568991	0.00416558	0.00438059	0.00504972	0.00468072	0.00623219	0.00718841	0.00457798	0.0212292	0.00464936	0.00678437	0.00683869	0.00305345	0.00477475	0.00431151	0.00545302	0.00658485	0.00405295	0.00528531	0.00541305	0.00471207	0.00504796	0.00499517	0.00502185	0.00556979	0.00537891	0.00565625	0.00549014	0.00535202
162	2-Amino-3-methyl-1-butanol	376	9.1118,0	25	188	0.00248543	0.00367771	0.00293785	0.00235414	0.00281097	0.00220791	0.00293415	0.00240276	2.23459e-06	0.00210603	0.00239192	0.00360647	0.00287572	0.00292852	0.00429219	0.00502207	7.74723e-07	0.00249307	6.49417e-07	0.00349454	0.00311775	0.00278317	0.00207219	0.00161308	0.00174713	0.00176343	0.00345605	0.00278377	0.00223928
163	Analyte 196	0	9.12314,0	26	207	7.43081e-07	0.061771	0.0665903	0.0522783	0.0662013	0.0493777	0.0589884	6.22034e-07	0.17945	0.0522706	0.0586929	0.0763181	0.0617156	0.07627	0.0940802	0.125791	0.0622323	0.0538762	0.0516936	0.0656772	0.0656495	0.0733304	0.0332784	0.0274044	0.0304479	0.0301874	0.0416651	0.0356769	0.03311
164	Analyte 198	113	9.13744,0	26	281	0.00195035	0.00225058	0.00242413	0.00187812	0.00229576	7.267e-07	0.00218244	6.22034e-07	0.00649158	0.00192605	0.00214004	0.00319112	0.0022699	0.00281426	0.00342434	0.00391459	0.00213148	7.34722e-07	6.49417e-07	0.00246682	0.00235527	0.00225692	0.00138508	0.000936008	0.00133367	0.00112458	0.00233732	0.00157863	0.00144922
165	unknown	284	9.1574,0	24	267	0.00487424	0.00518066	0.00557469	6.96627e-07	0.00537676	0.00394735	0.00481042	0.00374005	0.0153308	6.82577e-07	0.00488364	0.00601641	0.0049339	0.0054458	0.00705492	0.00944576	0.00515674	0.00446332	6.49417e-07	0.00560135	0.00549441	0.00536133	0.00292312	0.00284664	0.00339175	0.00331802	0.00426491	0.00387243	0.00343615
166	Methyl Phosphate	868	9.16279,0	26	241	0.780729	0.780025	0.752093	0.70283	0.717128	0.629886	0.569848	0.641969	2.24979	6.82577e-07	0.78243	0.896841	0.552114	0.428363	0.588895	0.713475	0.502845	0.480041	0.611721	0.79086	0.633648	0.61988	0.525728	0.513997	0.668967	0.689335	0.655834	0.686647	0.623418
167	Analyte 201	0	9.17615,0	26	221	0.0176089	0.0256951	0.0290184	0.0220507	0.0263343	0.0204896	0.0232372	0.0180852	0.0802017	6.82577e-07	0.0262722	0.0286714	0.0236671	0.024258	0.0333725	0.0441554	0.0238321	0.0219441	0.0225761	0.0291218	0.0273865	0.0278985	0.0161146	0.0135554	0.0172628	0.0168783	0.0247874	0.0230839	0.0186137
168	Analyte 202	0	9.21074,0	26	267	0.00445945	0.00472268	0.00509084	0.00416893	0.0049256	0.00392779	0.00423672	0.00350368	0.0141296	0.00452037	0.00536856	0.00543853	0.00451449	0.00512276	0.00665483	0.00910795	0.00461666	0.0041058	6.49417e-07	0.00534531	0.00529908	0.00502061	0.00261181	0.00255243	0.00310062	0.00297563	0.00381324	0.00359785	0.0031086
169	Analyte 203	276	9.23385,0	26	174	0.00286084	0.00279217	0.00313301	0.00158918	0.00319374	0.00530677	0.00124707	0.00672967	0.0166481	0.00460585	0.00481064	0.00459401	0.00144308	0.0016831	0.00519269	0.00507842	0.00182403	0.00397378	0.00332298	0.0072924	0.00821859	0.00426231	0.00151857	0.00311625	0.00321755	0.00343414	0.00511899	0.00741669	0.00397037
170	alpha-ketoisocaproic acid 2	216	9.24699,0	26	142	0.00801363	0.00739188	0.00654171	0.00568313	0.00762014	0.0100712	7.60644e-07	0.00855078	0.0267237	0.00601952	0.00866165	0.0108992	0.00752857	0.0068662	0.00909943	0.00899306	0.00658819	0.00825155	0.00663939	0.00959545	0.00775112	0.00822122	0.00888617	0.00808759	0.00871269	0.00955081	0.00889751	0.00834179	0.00874609
172	succinate semialdehyde 1	314	9.28493,0	25	284	0.00208002	0.00258785	0.00257473	0.00214564	0.00271398	0.00241718	0.00252489	0.00203543	0.00844808	6.82577e-07	0.00275285	0.00341696	0.00269399	0.00384517	0.00485288	0.00581955	0.0027859	0.00256404	0.00247149	0.0028356	0.0033567	0.00346423	0.00214085	0.00216239	0.00239306	0.002406	0.00394949	0.00476152	0.00296888
173	unknown	378	9.3083,0	26	211	0.128769	0.130029	0.123174	0.10378	0.112861	0.102239	0.0913645	0.108692	0.33488	0.131463	0.136725	0.151082	0.0950312	0.0866699	0.120572	0.141548	0.0906281	0.0844452	0.0970276	0.131012	0.113818	0.111183	0.11309	0.10214	0.119064	0.117928	0.114459	0.122571	0.114875
175	unknown	254	9.35107,0	21	171	7.43081e-07	0.0024037	0.0027062	0.00220864	0.00236781	0.00289126	0.00267241	6.22034e-07	0.00858921	0.00288179	0.00267224	0.00296728	0.00211838	0.00247418	0.00355918	0.00430165	0.0025985	0.00281109	0.00280373	0.00351377	0.00331033	0.00304581	0.00206055	1.04913e-06	0.00246059	7.909e-07	0.0032367	1.25899e-06	0.00129349
176	unknown	239	9.35667,0	25	210	0.00607449	0.00763604	0.00878219	0.00598727	0.00810688	0.00765323	0.00816663	6.22034e-07	0.0225661	0.00465067	0.00796241	0.0119602	0.00735433	0.0135568	0.0175654	0.0202485	0.00959637	0.00911427	0.00693349	0.0100076	0.0101428	0.011648	0.00671915	0.00812616	0.00748178	0.00698451	0.0140083	0.0143325	0.00960873
177	3-Aminoisobutyric acid 2	636	9.37167,0	25	102	7.43081e-07	8.18609e-07	0.00634861	6.96627e-07	0.00530306	0.00438057	0.00464911	0.00349647	0.0122143	0.00336862	0.0039763	0.00900551	0.00530469	0.00516912	0.00272987	0.00315726	0.00368141	0.00390116	0.00432649	0.00431648	0.00372245	0.00453144	0.00890486	0.00446724	0.00615454	0.00582644	0.00301325	1.25899e-06	0.00472793
178	Analyte 214	267	9.41516,0	26	221	0.0165894	0.0228975	0.0263331	0.0202891	0.0262488	0.0178489	0.0220259	0.0142769	0.0711306	0.0235961	0.0261236	0.0280761	0.0217304	0.0227598	0.0319895	0.0380188	0.0212335	0.0194695	0.0193629	0.0274975	0.0234484	0.0253586	0.0155757	0.0145393	0.017652	0.0179379	0.0233746	0.0201437	0.0182039
180	Methylmalonic acid	552	9.43378,0	26	216	0.102217	0.0933281	0.0844922	0.0745143	0.0807129	0.0960244	0.0712541	6.22034e-07	0.235565	0.0934094	0.0931518	0.111961	0.0731394	0.0746089	0.0953874	1.59641e-06	0.0725796	0.0730116	0.0832889	0.101968	0.0932392	0.0779185	0.0868636	0.0814865	0.0913638	0.0921928	0.094358	0.101122	0.0912311
181	Analyte 218	222	9.4958,0	26	226	0.0426407	0.0423866	0.0419561	0.0311058	0.035185	0.0339952	0.0260105	0.0309946	0.124459	0.0371319	0.0445865	0.0471298	0.0224431	0.0171526	0.0394146	0.0461066	0.0246595	0.0307617	0.0356926	0.0463476	0.0425512	0.0352259	0.0239384	0.0142606	0.0229898	0.0238358	0.0235412	0.0236534	0.0220365
182	Analyte 219	259	9.49767,0	25	392	0.010584	0.0112548	0.0124923	0.00901104	0.0126463	0.0098032	0.0101017	0.00903058	0.0342176	0.00923527	0.0128377	0.0159922	0.0113089	0.0148876	0.0192126	0.0233884	0.011217	0.0101645	0.00951939	0.0131075	0.0135275	0.0142326	0.0072164	1.04913e-06	0.00743306	0.00720921	0.00977026	0.00943	0.00684333
183	malonic acid 1	523	9.54035,0	24	192	0.00137901	0.00218311	0.00293668	0.00195726	0.00237175	0.00155493	0.00201081	0.00152296	0.00771711	6.82577e-07	0.00236343	1.04786e-06	0.00197373	0.00201218	0.00270767	0.00375578	0.00228867	0.00182635	0.00220391	0.00261067	0.00214674	0.00215268	0.00151344	1.04913e-06	0.00194705	0.00186147	0.0023698	0.00211751	0.00163505
184	unknown	408	9.54529,0	26	281	0.0109325	0.0123061	0.0127472	0.0106802	0.0122019	0.0102166	0.0107638	6.22034e-07	0.0388567	6.82577e-07	0.0118706	0.0133673	0.0110345	0.0121968	0.0152094	0.0209507	0.0110087	0.00979171	0.0113841	0.0135463	0.0134161	0.0131906	0.00939703	0.00820061	0.00913336	0.00887311	0.0128067	0.0133619	0.0102955
185	N-cyclohexylformamide 2	338	9.56247,0	24	170	0.00935842	0.011122	0.0116187	0.00859712	0.0119684	0.00837667	0.0109453	0.00947422	0.0300972	0.00864021	0.0120198	0.0166458	0.0114017	0.0175273	1.27676e-06	0.0296488	0.013051	0.0110362	0.00937613	0.00926246	0.0114839	0.0129434	6.64981e-07	0.00823428	0.00854374	0.00984766	0.0170885	1.25899e-06	0.00728601
187	2-Hydroxyvaleric acid	446	9.6228,0	22	102	0.00182845	0.001615	0.00177761	0.00168777	0.0017425	0.00151014	0.00153458	0.00128717	0.00515557	6.82577e-07	0.00181395	0.00187255	0.00194492	9.9621e-07	1.27676e-06	1.59641e-06	0.00169895	0.0013522	6.49417e-07	0.0019024	8.58016e-07	0.000877641	0.00137632	1.04913e-06	0.00142364	0.00152354	1.25899e-06	0.00103173	0.000892924
188	Analyte 227	265	9.6804,0	21	240	0.00397518	0.00411138	0.00418016	0.00346319	0.00311897	0.00232481	0.00233761	0.00302032	2.23459e-06	0.00502716	0.0031561	0.00327047	0.00204492	9.9621e-07	1.27676e-06	1.59641e-06	0.00178197	0.00135679	0.00332332	8.88034e-07	0.00213471	0.00139169	0.00476661	0.00332908	0.00441282	0.0043554	0.00320951	0.00256255	0.00377266
189	valine	938	9.69753,0	26	144	0.14785	0.167149	0.16008	0.135416	0.126275	0.113388	0.133819	6.22034e-07	0.378154	0.173548	0.153568	0.132245	7.63775e-07	0.108179	0.0946334	0.108573	0.111799	0.126005	0.152144	0.228449	0.116068	0.11781	0.149482	0.143077	0.162441	0.162517	0.159846	0.164635	0.157
190	unknown	453	9.70651,0	26	216	0.00224773	0.0022121	0.00237874	0.00208703	0.00219082	0.0019444	0.00192403	6.22034e-07	0.00512606	0.00242506	0.00225366	0.00265036	0.00210877	0.0017763	0.00230954	0.00273931	0.0018834	0.0015024	0.00191619	0.00272777	0.00213859	0.00217526	0.00211584	0.00189676	0.00219208	0.00208509	0.00217344	0.00216861	0.0021053
191	unknown	332	9.76395,0	23	266	0.00417293	8.18609e-07	0.00309723	0.00430979	0.0052746	0.00380211	0.00657773	6.22034e-07	0.00789349	6.82577e-07	0.003513	0.00631213	0.00254172	0.00618575	0.00365248	1.59641e-06	0.0017321	0.00179109	0.00625024	8.88034e-07	0.00377517	0.00322432	0.00460562	0.00467618	0.00519069	0.00564966	0.00726714	0.000451678	0.00464016
192	4-hydroxybutyrate	284	9.7916,0	26	227	0.0169638	0.0163116	0.0150385	0.0134287	0.0137429	0.0103225	0.0121663	0.0108907	0.0439042	6.82577e-07	0.015277	0.0177829	0.0122914	0.0114725	0.0139281	0.017083	0.0147626	0.0102076	0.0136663	0.01473	0.013508	0.0139432	0.0205875	0.0128956	0.0146798	0.0154945	0.0165259	0.0168261	0.0161682
193	unknown	341	9.79841,0	21	281	0.00547177	0.00587816	0.00609775	0.00464815	8.44806e-07	0.00516999	7.60644e-07	0.00226504	0.0163737	0.00223873	0.00481449	0.00800382	0.00515887	0.00220702	1.27676e-06	1.59641e-06	0.00521178	7.34722e-07	0.00500324	0.0063864	8.58016e-07	0.00319756	0.00966185	0.00901082	0.00948944	0.00933419	0.0143354	0.0155826	0.0112357
194	Analyte 236	254	9.7991,0	24	392	0.0132097	0.0159273	0.0165587	0.0117926	0.0153962	0.0129422	7.60644e-07	0.0111253	0.0421826	0.0113143	0.015045	0.0205518	0.0129326	0.0173316	0.0234234	0.0281857	0.0133861	0.0128352	0.0125118	0.0171633	0.0170695	0.0175391	0.00920605	1.04913e-06	0.00891451	0.00907071	0.0117867	0.010689	0.00827801
196	canavanine degr prod	288	9.86628,0	26	156	0.0105232	0.0101596	0.0114674	0.00994662	0.0102584	0.00803889	0.0107406	0.00722622	0.0394112	6.82577e-07	0.0117773	0.0111592	0.0100181	0.010954	0.00962528	0.0132932	0.0132399	0.0078096	0.0117688	0.0111682	0.00987372	0.010891	0.0150311	0.0109032	0.012679	0.0130817	0.011843	0.0144302	0.0129947
200	2-Butyne-1,4-diol	478	9.9092,0	25	217	0.00198493	0.00240229	0.00298852	0.00243221	0.00224913	0.00194952	0.00246569	0.00194195	0.00830896	6.82577e-07	0.00267239	0.0025565	0.00214538	0.00247223	0.00278088	0.00357666	0.0025775	0.00224291	6.49417e-07	0.00262169	0.00263213	0.00236065	0.0027093	0.00305735	0.00326534	0.00340762	0.00328315	1.25899e-06	0.00262067
202	hydroxyurea	423	10.0026,0	26	101	0.0958627	0.0879721	0.113063	0.0971475	0.0926002	0.0693581	0.0617197	0.0925638	0.195391	0.0939768	0.0999655	0.132303	0.0492417	0.0492905	0.13344	0.0905315	0.0532035	0.0886679	0.0783315	0.108066	0.0945577	0.0877633	0.0880303	0.0850611	0.0983217	0.0947179	0.100971	0.0701705	0.0895454
203	Analyte 247	241	10.0563,0	23	332	0.00095276	0.00139952	0.00122563	0.00132272	0.00129142	0.00106555	0.00144893	0.000766297	0.00367468	0.0010632	0.00142107	0.00142218	0.00133517	0.00166242	1.27676e-06	0.00204579	0.00134824	0.000908854	0.00106135	0.00124244	0.00128587	0.00123136	6.64981e-07	1.04913e-06	0.00105605	0.00102631	0.00141278	0.00118429	0.000780191
204	Analyte 248	243	10.0956,0	21	160	7.43081e-07	0.00158097	0.00122589	0.00161362	8.44806e-07	7.267e-07	0.00161465	0.00072742	0.00466914	6.82577e-07	0.00114347	0.001318	0.00159803	0.00100042	1.27676e-06	0.00183168	7.74723e-07	0.000756397	0.00173742	0.00118148	0.00117473	0.00106002	0.00104705	0.00111473	0.00178904	0.00174495	0.00182783	0.00174526	0.00154481
205	guaiacol	385	10.1322,0	26	151	0.00198264	0.00168861	0.00187241	0.00175689	0.00241753	0.00132151	0.00174983	0.00143405	0.00724153	6.82577e-07	0.00214657	0.00224251	0.00187648	0.00158511	0.0015652	0.00237861	0.00166032	0.00150407	0.00204292	0.00241702	0.00204048	0.00193127	0.00222925	0.00237897	0.00288084	0.00255156	0.00350016	0.00409806	0.00293981
208	unknown	350	10.1622,0	26	96	0.0090283	0.00952916	0.0105112	0.00976536	0.00963016	0.00744569	0.0100327	0.00721817	0.0294619	6.82577e-07	0.0102623	0.0119529	0.0104149	9.9621e-07	1.27676e-06	1.59641e-06	0.00860477	0.00723172	6.49417e-07	0.0109891	0.00941961	0.00586175	0.00883274	0.00594963	0.00920366	0.00923782	0.0090949	0.00780778	0.00835442
209	Dihydroxyacetone	558	10.2073,0	17	163	0.000826162	0.00114778	0.000491636	6.96627e-07	0.000663604	0.000734083	0.000446363	6.22034e-07	0.00212319	0.000631186	0.000706533	1.04786e-06	7.63775e-07	9.9621e-07	1.27676e-06	1.59641e-06	0.000433914	7.34722e-07	0.000452286	0.000640674	8.58016e-07	0.000153415	0.000730316	0.000745817	0.00067831	0.000850739	1.25899e-06	0.000626453	0.000605482
210	norvaline	355	10.2425,0	23	100	0.0283715	0.0316314	0.0358808	0.031119	0.0318775	0.00872772	0.0321973	0.044428	0.139097	6.82577e-07	0.0383331	0.0335029	0.021608	9.9621e-07	1.27676e-06	1.59641e-06	0.0257547	0.0255386	0.0483822	0.0494571	0.0439259	0.0248173	0.0493783	0.0798091	0.0906159	0.0982123	0.134999	0.276966	0.121663
211	2-ketoadipate 3	270	10.2715,0	25	127	0.00532687	0.00515673	0.0045628	0.0039236	0.00384986	0.0045045	0.00257139	0.00527794	0.0147236	0.00586695	0.00557643	0.00626552	0.00328806	0.00234863	0.0040666	1.59641e-06	0.00285564	0.00391992	0.00440395	0.00581089	0.00474256	0.00377034	0.00721793	0.00636167	0.00821708	0.00852778	0.00752422	0.0100668	0.00798591
212	Carbobenzyloxy-L-leucine degr1	348	10.3555,0	24	143	0.00465904	0.00470097	0.00455748	0.00338064	0.00487035	0.0039172	0.00243618	0.00265031	0.0148879	0.00545576	0.00515158	0.00492533	0.00265112	9.9621e-07	0.00363508	0.00485334	0.00254672	0.00302533	6.49417e-07	0.00471795	0.00480284	0.00311593	0.00452636	0.00343857	0.00434758	0.00440668	0.00378748	0.00427044	0.00412952
214	unknown	242	10.3802,0	25	160	0.0050609	0.0044291	0.00534611	0.00712888	0.00517335	0.0040288	0.00483515	0.00403171	2.23459e-06	6.82577e-07	0.00400369	0.00572049	7.63775e-07	0.00512896	0.00452768	0.00583057	0.00640229	0.00378299	6.49417e-07	0.00609115	0.00541923	0.00429048	0.00579749	0.00452785	0.00589494	0.00599129	0.00511745	0.00553642	0.00547757
216	unknown	307	10.4158,0	26	319	0.0179582	0.0164441	0.0203169	0.0152776	0.0185596	0.00853139	0.0223665	0.00725498	0.0641864	6.82577e-07	0.0190896	0.015653	0.0147965	0.0145105	0.0158112	0.0216304	0.0183697	0.0086688	0.0238009	0.0182459	0.0172842	0.0168771	0.011816	0.011962	0.0151124	0.0153023	0.0143946	0.0154687	0.0140094
217	Ethanolamine	914	10.4272,0	26	174	0.517765	0.626439	0.560277	0.55592	0.617359	0.635015	0.811301	0.861219	2.11654	0.924254	0.822608	0.56523	0.359435	0.640015	0.51976	0.567293	0.57918	0.873061	1.11548	1.21373	0.631892	0.706508	0.373972	0.54829	0.59703	0.608464	0.819224	0.932376	0.646559
218	unknown	717	10.5325,0	26	158	0.152025	0.00333767	0.158612	0.134715	0.00175697	0.121598	0.000690394	0.0043127	0.0116467	0.000924505	0.0589619	0.137303	0.00271277	0.103164	0.0979796	0.0046675	0.00144049	0.00383174	0.00325845	0.00293963	0.0027245	0.0360021	0.138478	0.151258	0.154174	0.150438	0.168836	0.171178	0.155727
220	phosphate	826	10.5056,0	14	373	0.00308343	0.00404006	0.00567318	6.96627e-07	0.00407104	0.00400588	0.00384286	6.22034e-07	0.0136242	6.82577e-07	0.00383427	1.04786e-06	7.63775e-07	9.9621e-07	1.27676e-06	1.59641e-06	7.74723e-07	7.34722e-07	6.49417e-07	8.88034e-07	8.58016e-07	9.58593e-07	0.00144629	0.0021462	0.00260543	0.00386794	0.00285274	0.00280723	0.00262097
221	glycerol	853	10.5464,0	26	218	0.0850216	0.102054	0.0933808	0.092337	0.0871199	0.0629354	0.0867935	0.0542295	0.274541	0.113723	0.105213	0.0741462	0.060827	0.0683819	0.0615317	0.0889285	0.0622625	0.0556736	0.0770563	0.104648	0.0622078	0.0715663	0.0616434	0.0812337	0.0825334	0.0835375	0.095205	0.099261	0.0839023
226	unknown	635	10.591,0	19	79	7.43081e-07	0.0112213	0.0107647	6.96627e-07	0.0140055	7.267e-07	7.60644e-07	0.00568711	2.23459e-06	6.82577e-07	0.00416844	1.04786e-06	0.00260713	9.9621e-07	0.0331181	0.032701	0.0116807	7.34722e-07	6.49417e-07	0.0120028	0.0130304	0.0105143	0.00832179	0.024904	0.0151603	0.00827088	0.025316	3.79781e-07	0.0136622
229	unknown	215	10.6523,0	22	224	0.000729945	0.000648707	0.000907118	0.000599724	0.000670152	0.000591767	0.000648797	0.00072058	0.00207989	6.82577e-07	0.000759736	0.000989015	7.63775e-07	0.00101978	0.00120927	0.00162075	0.000793725	7.34722e-07	0.000611713	0.000955694	0.00104887	0.000825031	6.64981e-07	0.000443696	0.000598634	0.000829227	0.00136035	0.0012775	0.000751679
232	nicotinic acid	586	10.6736,0	19	180	0.00323569	0.00478072	0.00342364	0.00339334	0.00391906	0.00279029	0.00351774	0.00373719	0.0143337	6.82577e-07	0.00431321	1.04786e-06	7.63775e-07	9.9621e-07	1.27676e-06	1.59641e-06	0.00443972	7.34722e-07	6.49417e-07	0.00450514	0.00339803	0.001235	6.64981e-07	0.00548127	0.00599552	0.0058667	0.00591134	0.00885222	0.00535128
234	unknown	267	10.7283,0	26	150	0.0184929	0.0186086	0.0168403	0.0161051	0.0160948	0.0150431	0.0152512	0.0187981	0.0445151	0.0198007	0.019955	0.019634	0.0134296	0.00985388	0.0137971	0.0159333	0.0117982	0.0105769	0.0151412	0.0176951	0.0148763	0.0142736	0.0145272	0.0134744	0.0167555	0.0163624	0.0148408	0.0125878	0.014758
235	Analyte 282	236	10.7548,0	21	231	0.000912486	0.000893362	0.00106107	0.000864689	8.44806e-07	0.000887249	0.00109361	6.22034e-07	2.23459e-06	0.00105484	0.000677102	0.0012876	0.00109863	0.00100123	0.00152708	1.59641e-06	0.000866003	0.000774376	0.000964835	0.00115576	0.00121839	0.00098955	0.00214775	0.00242871	0.00127601	7.909e-07	0.00211214	0.00226211	0.00170458
236	maleic acid	469	10.7979,0	26	146	0.00368323	0.00496795	0.00484197	0.00291045	0.00434468	0.00374176	0.00386521	0.00349471	0.0136158	0.0053509	0.00508167	0.00409559	0.00369523	0.00327413	0.00330234	0.00456231	0.00318762	0.00349643	0.00455341	0.00613383	0.00470191	0.00410028	0.00500308	0.00447972	0.00508319	0.00507191	0.00500884	0.00578161	0.00507139
237	Isoleucine	890	10.8054,0	26	158	0.0755159	0.0839503	0.077935	0.0692265	0.0654694	0.0593002	0.0630751	6.22034e-07	0.190517	0.079712	0.0764702	0.0686281	0.080409	0.0483754	0.0476936	0.0559855	0.049019	0.0624718	0.066468	0.112794	0.057264	0.0649109	0.0844754	0.0690753	0.0768652	0.0759313	0.0767647	0.0771788	0.0767151
238	Analyte 285	257	10.8221,0	26	211	0.0154025	0.0164918	0.0188758	0.0147961	0.0154341	0.0136932	0.016242	0.0132001	0.0511872	0.0173257	0.0192648	0.0204027	0.0159783	0.0187927	0.0235379	0.0271162	0.0156014	0.0154695	0.0149963	0.0207046	0.0218434	0.0194443	0.0179653	0.00524075	0.014554	0.0167691	0.0214968	0.0235796	0.0166009
240	unknown	276	10.8993,0	25	341	0.00699644	0.00479271	0.00516132	0.00243974	0.00261882	0.00427016	0.00250322	0.00369359	0.015155	0.0044752	0.00521062	0.0107513	0.00514855	0.00659166	1.27676e-06	0.00474852	0.0043606	0.00391978	6.49417e-07	0.00292977	8.58016e-07	0.00384529	0.00508617	0.00458457	0.00525623	0.00509682	0.351641	0.00727076	0.0631559
242	proline	933	10.8841,0	26	142	0.145538	0.167445	0.151122	0.141015	0.125314	0.135479	0.150135	6.22034e-07	0.411055	0.171556	0.159866	0.139454	0.111959	0.133194	0.105648	0.131052	0.128716	0.174726	0.178028	0.243318	0.136344	0.148244	0.152495	0.126631	0.147373	0.145152	0.143967	0.137618	0.142206
243	Analyte 290	177	10.8998,0	9	181	7.43081e-07	0.0275617	8.71061e-07	0.0273584	8.44806e-07	0.0179835	7.60644e-07	0.0192593	2.23459e-06	0.0368014	0.012897	1.04786e-06	7.63775e-07	9.9621e-07	1.27676e-06	1.59641e-06	7.74723e-07	7.34722e-07	6.49417e-07	0.0147069	8.58016e-07	0.00147156	0.0268632	1.04913e-06	0.0284637	7.909e-07	1.25899e-06	0.0461409	0.0169118
244	unknown	284	10.8855,0	14	341	7.43081e-07	0.0086603	0.00974273	0.00799142	0.0100097	0.00720573	0.00874199	6.22034e-07	0.0277407	6.82577e-07	0.00800947	1.04786e-06	7.63775e-07	9.9621e-07	1.27676e-06	1.59641e-06	7.74723e-07	7.34722e-07	6.49417e-07	8.88034e-07	8.58016e-07	9.58593e-07	0.222955	0.221586	0.227305	0.220941	0.00761268	0.429455	0.221643
245	Analyte 292	234	10.9264,0	25	247	0.00720105	0.00793885	0.00837605	0.00713347	0.00836726	0.00666814	0.00742518	0.00610461	0.0227612	6.82577e-07	0.00819765	0.0101279	0.00731896	0.00935529	0.0116624	0.0149399	0.00740923	0.00670498	6.49417e-07	0.00869566	0.00825136	0.00844663	0.00787629	1.04913e-06	0.00786902	0.00778608	0.0111565	0.011041	0.00762165
246	unknown	728	10.9405,0	24	102	7.43081e-07	0.0367224	0.0258421	0.0314477	0.0196537	0.00865073	0.0211358	0.00580064	0.0428637	0.0455514	0.0237669	0.0282223	0.0308656	0.0232675	0.00887573	0.0121497	0.0218977	0.00843887	0.022467	0.0112229	0.00872492	0.0176132	0.0662598	0.0174574	0.0262162	0.0264566	1.25899e-06	1.25899e-06	0.0227321
248	glycine 2	940	10.9922,0	26	174	1.2338	1.26144	1.2371	0.569991	1.18504	1.70078	0.687984	2.05805	4.32704	1.07183	1.5333	1.60765	0.445907	0.676645	1.96219	1.76721	0.590238	1.5317	0.939925	2.14646	2.26467	1.39326	0.767179	1.23141	1.28026	1.29401	1.89932	2.31687	1.46484
249	catechol	341	11.0134,0	26	239	0.00998291	0.0151611	0.0168303	0.0137438	0.0192112	0.0128483	0.0170369	0.00943368	0.04058	0.0127834	0.0167612	0.0204476	0.0178676	0.0256889	0.031071	0.0414141	0.0188896	0.0147107	0.0112223	0.0169338	0.0169588	0.0215205	0.0116861	0.0111431	0.0112429	0.0111416	0.0202564	0.0161937	0.0136106
253	succinic acid	871	11.099,0	26	147	0.796294	0.735263	0.421176	0.53089	0.300238	0.332286	0.403636	0.295158	1.85601	0.968301	0.663925	0.19201	0.517065	0.448586	0.340323	0.547557	0.267722	0.336725	0.72249	0.334866	0.163864	0.387121	0.493723	0.504594	0.523674	0.513976	0.560068	0.579975	0.529335
254	Analyte 306	229	11.1125,0	25	209	0.00586362	0.00769649	0.0069717	0.00752541	0.00733268	0.00516011	0.00675592	0.00607254	0.0203364	6.82577e-07	0.00737155	0.00741485	0.00755163	0.00631369	0.00677531	0.00956486	0.0056864	0.00495493	0.00581869	0.00692559	0.00587519	0.00668811	0.00744922	0.00573002	0.00499371	0.00564078	0.00619637	1.25899e-06	0.00500189
256	unknown	202	11.1451,0	26	281	0.00319332	0.00420494	0.00431915	0.00354819	0.00402706	0.00314917	0.00364899	0.00265819	0.0114047	0.00356125	0.00437149	0.0048947	0.0039175	0.00491013	0.0056533	0.00791573	0.0039425	0.00341824	0.00326663	0.00411031	0.00414676	0.00461758	0.00255414	0.00174901	0.0019229	0.00177877	0.00233112	0.00216332	0.00208321
257	unknown	293	11.1732,0	26	260	0.00232261	0.00222094	0.00197194	0.00188038	0.00192108	0.00191491	0.0017135	6.22034e-07	0.00529499	0.00228139	0.00215224	0.00216711	0.00141542	0.00170829	0.00190863	0.00222711	0.00167023	0.00169374	0.00196133	0.00216902	0.00196277	0.00188837	0.00176192	0.00201715	0.00219244	0.00172824	0.00199388	0.00200051	0.00194902
259	Analyte 311	130	11.192,0	25	341	0.00315772	0.00338548	0.00345729	0.00288455	0.00366844	0.00279944	0.00305432	0.00250424	0.00998038	6.82577e-07	0.00348926	0.00392825	0.00297253	0.00389	0.00462059	0.00633309	0.00334584	0.00293734	0.00313226	0.00346775	0.00366222	0.00382899	0.00200837	0.00178955	0.00200115	0.00185929	0.00251052	1.25899e-06	0.00169502
261	Thymol	266	11.2129,0	26	221	0.00419075	0.00437817	0.00428472	0.00425713	0.00419807	0.00379179	0.00427871	0.00421135	0.0136259	0.00461305	0.00518296	0.00388937	0.00367382	0.00438959	0.00427585	0.00442215	0.00359209	0.00414685	0.00409545	0.0051609	0.00310553	0.00407516	0.00541542	0.00535031	0.00579559	0.00547377	0.00594734	0.00626551	0.00570799
263	oxamide	269	11.2517,0	26	466	0.0030201	0.00342262	0.00340748	0.00261328	0.00344621	0.00297914	0.00280557	0.00246424	0.0100271	0.00278123	0.00369669	0.00422154	0.00290323	0.00373355	0.0049855	0.00585715	0.00278946	0.00248817	0.00279452	0.00346586	0.0035513	0.00367903	0.00202382	0.00206298	0.00181452	0.00203762	0.00297363	0.00233681	0.00220823
264	D-Glyceric acid	689	11.278,0	26	189	0.00181466	0.00227469	0.00168204	0.00174249	0.00187082	0.00145066	0.00182096	0.00167359	0.00659214	6.82577e-07	0.00209227	0.00190097	0.00166974	0.00188052	0.00149193	0.00234486	0.00114526	0.00146885	0.00214263	0.0027018	0.00150021	0.00182468	0.0017978	0.00197303	0.00209839	0.00212572	0.00245536	0.00207146	0.00208696
268	Itaconic acid	445	11.3262,0	26	215	0.0853553	0.0749659	0.0705577	0.0597604	0.0671551	0.0736638	0.0493238	0.0816771	0.245269	0.084547	0.0892275	0.0943742	0.0532672	0.0462223	0.0686634	0.0699622	0.0502936	0.0634271	0.070187	0.0890953	0.0765735	0.0682066	0.140353	0.139643	0.157122	0.15983	0.175811	0.250745	0.170584
270	Analyte 323	156	11.3806,0	25	341	0.00109276	0.00101876	0.000997296	0.000803437	0.00104293	0.000840325	0.00102729	0.000701216	0.00288836	0.000975355	0.00113877	0.00122141	0.0010099	9.9621e-07	0.00128064	0.00214111	0.00089186	0.000828452	0.000826463	0.00108956	0.000985186	0.00102756	0.000814061	0.000622774	8.29285e-07	0.00063582	0.00140516	0.000982478	0.000743521
271	Analyte 324	345	11.409,0	17	258	0.00349377	8.18609e-07	8.71061e-07	0.00306118	0.00214646	7.267e-07	7.60644e-07	0.004126	0.00784046	6.82577e-07	0.00206717	0.00389215	0.00199394	0.00255342	0.00268634	0.00250702	7.74723e-07	0.0034015	6.49417e-07	8.88034e-07	0.0027055	0.00197422	0.00358147	0.00325271	0.0037437	0.0032272	0.00383236	1.25899e-06	0.00293978
272	uracil	874	11.4166,0	26	241	0.0467499	0.0517806	0.0319051	0.0547741	0.0271998	0.0310265	0.0569903	0.0472833	0.0906549	0.0753439	0.0513709	0.0281516	0.0174632	0.0413207	0.0184597	0.0237017	0.0241067	0.0453904	0.0885664	0.0986422	0.0219376	0.040774	0.0475071	0.0484803	0.0491693	0.0479315	0.0508257	0.0531856	0.0495166
274	Analyte 327	211	11.4527,0	26	207	0.00508154	0.00837079	0.00853541	0.00749786	0.00824998	0.00542178	0.00713472	0.00509388	0.0245664	0.00941231	0.00893647	0.00849634	0.00735095	0.00715628	0.00901104	0.0113441	0.00624317	0.00557716	0.00664802	0.00890338	0.00685003	0.00775804	0.00520173	0.00255186	0.0038487	0.00348647	0.00477956	0.00415224	0.00400343
276	picolinic acid	219	11.5006,0	25	152	0.00785503	0.00891051	0.00852433	0.00686311	0.00848598	0.00679922	0.0072918	0.00656717	0.0270285	6.82577e-07	0.00883263	0.00907776	0.00729334	0.00811215	0.0104559	0.0134639	0.00769833	0.0067907	0.00758354	0.00964216	0.00864846	0.00887663	0.00758963	1.04913e-06	0.00542917	0.0061917	0.00748508	0.00789652	0.00576553
277	Analyte 330	224	11.5282,0	26	237	0.00635428	0.00896584	0.00897248	0.00629389	0.00866133	0.00846843	0.00812691	6.22034e-07	0.0221761	0.00604492	0.00840648	0.0108102	7.63775e-07	0.00948174	0.0140285	0.016475	0.00834548	0.00803479	0.00665096	0.00901794	0.00988921	0.00927346	0.0055506	0.00552805	0.00522148	0.00514705	0.00781873	0.00632712	0.00593217
279	fumaric acid	815	11.5956,0	25	245	0.0329284	0.0472409	0.0578357	0.0366234	0.0438326	0.034888	0.0516372	0.0229472	0.103311	0.0310827	0.0462327	0.0451411	0.0297908	0.0414158	0.0357403	1.59641e-06	0.0293497	0.025667	0.0217235	0.0606324	0.024662	0.0314124	0.0400856	0.0326678	0.035215	0.0364087	0.0414734	0.0382794	0.037355
280	unknown	285	11.6051,0	26	239	0.0848214	0.0958438	0.103721	0.0715267	0.097519	0.0890789	0.0832169	6.22034e-07	0.275017	0.0797651	0.0980511	0.127975	0.0862181	0.108542	0.144821	0.173401	0.0915642	0.0899486	0.0815006	0.105081	0.11143	0.112048	0.0806217	0.0807578	0.0874324	0.0876216	0.129874	0.137445	0.100625
282	1-Indanol	152	11.678,0	23	340	0.0310702	0.03575	0.0344603	0.0289328	0.025665	0.01988	7.60644e-07	0.0184074	0.085936	6.82577e-07	0.0280103	0.0352617	0.0316977	0.0196988	0.0228648	0.0284394	7.74723e-07	0.021828	0.0377723	0.0298491	0.0266191	0.0254032	0.0331582	0.0273162	8.29285e-07	0.0340891	0.0282564	0.031778	0.0257664
283	serine 1	944	11.6944,0	26	204	0.558751	0.425202	0.56675	0.836359	0.520136	0.433612	0.73674	0.47979	1.44822	0.915779	0.692134	0.533366	0.732959	0.666187	0.434578	0.44903	0.827119	0.477214	0.77821	0.612345	0.465257	0.597627	0.627822	0.593594	0.626037	0.61782	0.645274	0.66611	0.629443
284	unknown	261	11.7018,0	24	241	7.43081e-07	0.03305	0.0387903	6.96627e-07	0.0311973	0.0154766	0.0352543	0.0144613	0.0601542	0.0297732	0.0258159	0.0237034	0.022495	0.0146664	0.0157248	0.0283335	0.0211224	0.0105432	0.0205309	0.0273161	0.0198837	0.0204319	0.0265219	0.0252465	0.0244101	0.0239057	0.0242096	0.019556	0.0239749
285	unknown	394	11.7134,0	25	293	0.00643464	8.18609e-07	0.00595458	0.0046999	0.00602158	0.00571795	0.00677866	0.00413421	0.0149883	0.00431624	0.00590468	0.0094995	0.00504076	0.0102828	0.0117292	0.0125311	0.00619287	0.00599376	0.00538492	0.0074272	0.00906688	0.0083149	0.00997278	0.00967289	0.0100724	0.00984101	0.017182	0.0201355	0.0128128
286	Analyte 340	223	11.7245,0	24	228	0.00576103	0.00579921	0.00673287	0.00504728	0.00609954	0.00513226	0.00562789	0.00453994	0.01684	0.0047793	0.00663593	0.00745558	0.00587825	0.00678152	0.00931912	0.0107703	0.00566076	0.00513521	0.00508064	0.0067967	0.00634978	0.00692279	0.00307537	1.04913e-06	0.00314095	7.909e-07	0.00419573	0.00382441	0.00237305
287	Pelargonic acid	808	11.7582,0	26	215	0.00455925	0.00309211	0.00441533	0.00258825	0.00333068	0.00338432	0.00452837	0.00343981	0.0167863	0.00418404	0.00503084	0.00410524	0.00283166	0.0027602	0.00306689	0.00384965	0.00333256	0.00261862	0.00317576	0.0046468	0.00338112	0.00337685	0.00747348	0.00689781	0.00738556	0.00777733	0.00943811	0.0110741	0.00834106
288	unknown	233	11.7819,0	26	255	0.00817309	0.00832594	0.0090664	0.00753415	0.00929054	0.00710196	0.00619078	0.00514568	0.0248198	6.82577e-07	0.0085649	0.0123947	7.63775e-07	0.00927376	1.27676e-06	1.59641e-06	0.00975816	0.00718901	0.00716639	0.00857108	0.00866099	0.00630177	0.0141328	0.00918794	0.00930557	0.00906514	0.0097305	0.00891331	0.0100559
289	Pipecolinic acid	326	11.7921,0	18	213	7.43081e-07	0.00456638	8.71061e-07	0.00567087	0.00394241	0.00351135	0.00304322	0.00406772	0.0176206	6.82577e-07	0.00424248	1.04786e-06	0.00491161	0.00226235	1.27676e-06	1.59641e-06	0.00512676	7.34722e-07	0.00435785	0.00797719	8.58016e-07	0.00246413	6.64981e-07	0.00494236	0.00945161	0.0100266	0.00450571	0.00339985	0.0053878
291	Analyte 345	248	11.8284,0	16	144	7.43081e-07	0.00303211	8.71061e-07	0.001461	0.00340891	7.267e-07	0.00408365	6.22034e-07	2.23459e-06	6.82577e-07	0.00119915	1.04786e-06	0.00283427	9.9621e-07	0.00458254	0.00529931	7.74723e-07	0.00256899	6.49417e-07	8.88034e-07	0.00464337	0.00199328	0.00461453	0.00405626	0.00548043	7.909e-07	0.00635172	0.00558325	0.00434783
292	Analyte 347	166	11.8566,0	22	340	0.00146144	0.00143896	0.00173637	0.0011907	0.00135878	0.00116461	0.00101284	0.00148519	0.00470336	0.00200394	0.00175562	0.00110684	0.000698537	9.9621e-07	1.27676e-06	1.59641e-06	7.74723e-07	0.000613713	0.00131515	0.00151046	0.000882179	0.000613153	0.000696046	0.000787747	0.00114761	0.000903304	0.00070511	0.000854725	0.00084909
293	Analyte 348	196	11.8715,0	25	152	0.00219712	0.00255923	0.0026217	0.00215343	0.00287747	0.00192767	0.00228011	0.00175703	0.00715828	0.00239282	0.00279249	0.00258722	0.00207524	0.0022965	0.00288885	0.00365841	7.74723e-07	0.00183523	0.0021423	0.00248829	0.0020046	0.00219774	0.00162337	0.00119263	0.00170859	0.00147674	0.00159424	0.00181558	0.00156853
294	3-Methylamino-1,2-propanediol 2	251	11.8982,0	26	236	0.00801323	0.00729415	0.0074791	0.00542476	0.0073195	0.00552971	0.00442244	6.22034e-07	0.0185164	0.00757052	0.00715705	0.00855565	0.00447032	0.00330647	0.00660919	0.0069573	0.00360557	0.00569154	0.00505726	0.00711857	0.00657352	0.00579454	0.00764958	0.00812144	0.0090626	0.00905382	0.00687767	0.00898976	0.00829248
295	2,3-Dimethylsuccinic acid	538	11.9191,0	26	247	0.0243652	0.0335062	0.0459695	0.0382118	0.0565662	0.0155922	0.0349258	0.0059864	0.163435	6.82577e-07	0.0418559	0.0339495	0.0397925	0.0207523	0.0218717	0.0458622	0.0340293	0.0139088	0.0582107	0.029174	0.0199778	0.0317529	0.0284225	0.0295314	0.0308408	0.0302258	0.0428765	0.0442014	0.0343497
297	threonine 1	924	12.0279,0	26	219	0.20824	0.0823974	0.174894	0.100322	0.13627	0.0941893	0.0775889	0.118406	0.448219	0.190681	0.163121	0.159519	0.0745058	0.0935591	0.10061	0.110387	0.107673	0.106997	0.118977	0.224951	0.103648	0.120083	0.128985	0.121181	0.132	0.131459	0.127929	0.133949	0.12925
298	unknown	310	12.0341,0	26	240	0.0113557	0.0109489	0.0134099	0.0110844	0.0126094	0.0098382	0.0109897	0.00938422	0.0386477	6.82577e-07	0.0128269	0.0145669	0.011751	0.0134934	0.0155035	0.018861	0.0122288	0.0108829	0.0116443	0.0139369	0.013034	0.0135903	0.0115462	0.0110721	0.0120106	0.0120868	0.0151992	0.016796	0.0131185
301	Glutaric Acid	478	12.0776,0	26	233	0.00191874	0.00272649	0.00365644	0.00205836	0.00211993	0.0019865	0.00183471	0.00171286	0.0079815	0.00244261	0.00284381	0.00290868	0.00160171	0.00201887	0.0025112	0.00252262	0.00166832	0.00172681	0.00148901	0.00330681	0.00246944	0.00222235	0.00232094	0.00228649	0.00243611	0.00241318	0.00245027	0.0027977	0.00245078
304	unknown	454	12.1618,0	26	70	0.0448242	0.0489099	0.0558854	0.0503327	0.0512903	0.0487187	0.0589602	0.0494209	0.175065	6.82577e-07	0.0583408	0.0609039	0.0464386	0.0430533	0.0542374	0.0660155	0.0483518	0.0439428	0.0661229	0.0739063	0.0595038	0.0562476	0.120257	0.145277	0.154522	0.154571	0.176932	0.26398	0.169257
305	unknown	298	12.1704,0	19	198	7.43081e-07	8.18609e-07	8.71061e-07	6.96627e-07	8.44806e-07	0.009754	0.0113305	6.22034e-07	2.23459e-06	6.82577e-07	0.0021092	0.0119366	0.0117482	0.0043391	0.00446115	0.0061943	0.00780987	0.00547566	6.49417e-07	0.0174808	0.00813626	0.00775827	0.0103672	0.00951202	0.0120147	0.0147928	0.00633038	0.00594425	0.0098269
306	Analyte 364	334	12.2072,0	26	305	0.0014878	0.00155974	0.00122813	0.00126769	0.00138111	0.00121728	0.000727207	0.00117074	0.00308251	0.00120588	0.00143281	0.00165916	0.000773752	0.00089104	0.00155274	0.00183474	0.000692224	0.00114299	0.00114807	0.00148129	0.00149374	0.00126697	0.00162367	0.00172285	0.00164177	0.00195784	0.00170279	0.00223066	0.00181326
308	Analyte 366	246	12.2476,0	21	258	0.000471107	8.18609e-07	0.000537405	0.000285229	0.000400342	0.000406314	0.000510588	0.000480807	0.00147236	6.82577e-07	0.000456565	0.000596515	0.000278679	0.000356397	1.27676e-06	1.59641e-06	7.74723e-07	0.000484964	0.000683605	0.000808098	0.000720716	0.000393262	0.000409227	0.00067231	0.000592399	0.000712325	1.25899e-06	0.00096046	0.000557997
309	DL-Anabasine 1	535	12.2574,0	26	239	0.00358824	0.00350949	0.00383768	0.00404828	0.00419125	0.00293201	0.00468241	0.00279899	0.0109606	6.82577e-07	0.00405496	0.00565551	0.00404124	0.00416041	0.00347045	0.0062262	0.00386632	0.00262787	0.00446504	0.00606251	0.00342024	0.00439958	0.00168974	0.00628533	0.00537533	0.00494753	0.00625506	0.0080073	0.00542671
310	L-Allothreonine 1	381	12.2972,0	26	243	0.0134806	0.0122901	0.00835599	0.00902817	0.00745519	0.00791341	0.004365	6.22034e-07	0.0254593	0.00877652	0.00971248	0.0126079	0.00550135	0.0054937	0.00733942	0.00861687	0.00533519	0.00644912	0.00608961	0.0107836	0.00884514	0.00770619	0.0197383	0.00990998	0.00954896	0.0105624	0.0124202	0.0133194	0.0125832
315	O-acetylserine 1	466	12.3624,0	26	174	0.014608	0.0137011	0.012396	0.0149166	0.0125237	0.0260142	0.0118645	0.0224113	0.0450187	0.0205466	0.0194001	0.0151202	0.0118409	0.0321974	0.0109773	0.0117637	0.0109785	0.0193531	0.0153742	0.0137833	0.0161135	0.0157502	0.0121632	0.0109834	0.0126199	0.0131648	0.01217	0.012883	0.0123307
316	N-ethylmaleamic acid 1	257	12.3829,0	26	156	0.0253835	0.0266192	0.0373374	0.0291365	0.0329375	0.024392	0.0233013	0.0170634	0.1047	6.82577e-07	0.0320872	0.034406	0.0270364	0.023194	0.0265889	0.0357228	0.0338783	0.020094	0.0234507	0.031646	0.0268934	0.028291	0.0315248	0.0292655	0.0334545	0.031856	0.0321534	0.0348223	0.0321794
317	thymine	445	12.4,0	26	270	0.00341826	0.00346826	0.00449976	0.00409055	0.00523589	0.00320263	0.00357161	0.001657	0.0150469	6.82577e-07	0.00441916	0.00542584	0.00653534	0.00425448	0.00329253	0.00351249	0.00560203	0.00361158	0.00435393	0.00422333	0.0039941	0.00448057	0.00549104	0.00355461	0.00494905	0.00445159	0.00375624	0.00403203	0.00437243
319	MALONAMIDE 5	311	12.4508,0	26	229	7.43081e-07	0.00778561	0.00694228	0.00515797	0.00583387	0.00509376	0.0039257	0.00655805	0.0191176	0.0065176	0.00669332	0.00797412	0.00383362	0.00365643	0.00549061	0.00599797	0.00428587	0.0041939	0.00451809	0.00684205	0.00594872	0.00527414	0.0136542	0.0109573	0.0122459	0.0117988	0.0104898	0.0118438	0.0118316
321	unknown	211	12.485,0	25	213	0.00229967	0.00316012	0.00252454	6.96627e-07	0.00211991	0.00229193	0.00243261	0.0022916	0.00908267	0.00283611	0.00290399	0.00328362	0.00216596	0.00169183	0.00275282	0.0031151	0.00238091	0.00192339	0.00218094	0.00244069	0.0026958	0.00246311	0.00270946	0.00191986	0.00341157	0.00256574	0.00384126	1.25899e-06	0.00240819
325	Analyte 389	242	12.5223,0	22	317	0.00156918	0.00177952	0.00180285	6.96627e-07	8.44806e-07	0.00139876	0.00154293	0.00126092	0.00544868	6.82577e-07	0.00148051	0.00188251	0.00114029	9.9621e-07	1.27676e-06	1.59641e-06	0.00130258	0.00120382	0.00169181	0.0015944	0.00152627	0.00103455	0.00172232	0.00170706	0.00211901	0.00194038	0.00170763	0.00146531	0.00177695
326	3-Methylglutaric Acid	443	12.534,0	26	172	0.0121598	0.0118189	0.0123609	0.0118765	0.0156072	0.00893709	0.0163883	0.00320772	0.0220225	0.00910251	0.0123482	0.0200851	0.0242603	9.9621e-07	0.0416461	0.0407334	0.02146	0.0153154	0.0114576	0.0127826	0.0122403	0.0199982	0.011595	0.0156807	0.0110743	0.0112676	0.0182249	0.0125103	0.0133921
328	unknown	789	12.5783,0	25	160	0.114259	0.103755	0.0730452	0.0559507	0.0846925	0.101588	7.60644e-07	0.102527	0.224367	0.0808558	0.0941041	0.137477	0.0525341	0.0961203	0.134604	0.169438	0.0648643	0.0841806	0.104408	0.0951864	0.129008	0.106782	0.115867	0.0852284	0.0954867	0.092263	0.144002	0.143861	0.112785
330	3-Hydroxynorvaline 1	349	12.5959,0	26	232	0.036034	0.0388695	0.0353582	0.0388662	0.0351214	0.022335	0.0330051	0.0235212	0.117246	6.82577e-07	0.0380358	0.0316033	0.024237	0.0151448	0.0182103	0.0300454	0.0248577	0.0163624	0.0444846	0.0355219	0.0300252	0.0270493	0.0324223	0.0274344	0.0320572	0.0329909	0.0299899	0.0319522	0.0311411
331	beta-Alanine 2	725	12.6068,0	26	248	0.0148639	0.0164321	0.0146977	0.0212096	0.018554	0.0164067	0.0210653	0.0196222	0.0688582	6.82577e-07	0.0211711	0.0135211	0.0114514	0.0128553	0.01156	0.0158149	0.0154347	0.0172202	0.0268035	0.0256534	0.0196413	0.0169956	0.010787	0.0147728	0.0163843	0.017078	0.0195615	0.025606	0.0173649
332	L-Threose 1	637	12.6143,0	26	201	0.0295221	0.0330026	0.0395331	0.0320548	0.0412208	0.0243666	0.0298104	0.0147701	0.0987522	0.039391	0.0382424	0.0320823	0.0369058	0.032543	0.0328091	0.0457293	0.0316723	0.0276887	0.0326374	0.0392659	0.0292002	0.0340534	0.0345937	0.034931	0.036836	0.0361669	0.0385548	0.0425953	0.0372796
334	unknown	451	12.6477,0	24	174	0.0132011	0.0149859	0.0165524	0.0147032	0.0174761	0.01413	0.0164184	0.0134608	0.0491276	0.0174884	0.0187544	0.0187149	0.015411	0.017668	0.0227063	0.0285854	0.0160083	0.0150305	0.0161556	0.019653	0.0184019	0.0188335	0.0118903	0.0129343	8.29285e-07	7.909e-07	0.0196777	0.0198543	0.0107264
336	Analyte 400	213	12.6816,0	18	201	0.00144172	8.18609e-07	8.71061e-07	0.00139499	8.44806e-07	0.00102408	0.00102697	6.22034e-07	0.00494004	6.82577e-07	0.000983164	0.00148716	0.00162725	0.00164799	1.27676e-06	0.00218794	7.74723e-07	0.00148635	0.00128008	0.00188404	0.00170849	0.00133114	0.00158762	0.00144546	0.00153546	0.00162657	0.00199313	1.25899e-06	0.00136492
338	Analyte 403	275	12.7566,0	23	220	0.001222	0.000537471	0.00105339	0.000822365	0.00104705	0.000687024	0.000859157	0.000608409	0.00282655	0.000422918	0.00100863	0.00101705	0.00119343	0.00138843	0.000687781	1.59641e-06	0.0012405	0.000959773	0.000933176	0.000846211	0.000499744	0.00087677	0.000847237	1.04913e-06	0.000914679	0.000631358	0.00086985	1.25899e-06	0.000544239
339	Citraconic acid 2	293	12.7732,0	26	160	0.00932333	0.00725003	0.00780956	0.00505146	0.0101316	7.267e-07	0.000282427	0.00636525	0.0208309	0.00362665	0.00706719	0.00814248	0.00265149	0.000334027	0.00770501	0.000331228	0.000288755	0.00495169	0.000353769	0.0123447	0.00482945	0.00419326	0.00850336	0.00687473	0.00744144	0.00755786	0.00674965	0.00722974	0.0073928
340	oxalacetic acid	274	12.7946,0	22	216	0.00242918	0.00177774	0.00167589	0.00115925	0.00176242	0.00184255	0.00134129	6.22034e-07	0.00628622	0.00177622	0.00200514	0.00247935	7.63775e-07	0.00139916	0.00205874	0.00235954	0.00122995	0.00154382	0.00190337	0.00198039	0.00196487	0.00169199	0.00279815	0.00190839	0.00241334	0.00259289	1.25899e-06	1.25899e-06	0.00161922
341	unknown	285	12.8039,0	26	327	0.00160435	0.00237787	0.00238662	0.00193638	0.00255725	0.0018511	0.000928368	0.00175748	0.00745386	0.00207667	0.00249299	0.00255568	0.00244601	0.00104444	0.00332471	0.00177008	0.000822379	0.00208718	0.000694575	0.00242826	0.00256637	0.00197397	0.00127314	0.000854722	0.00107186	0.00107482	0.00161521	0.00176528	0.00127584
345	L-homoserine 1	578	12.8692,0	25	218	0.00299783	0.00282869	0.00308046	0.0029861	0.00331256	7.267e-07	0.00292203	0.00250941	0.0101882	0.00230842	0.00331344	0.00310702	0.00277324	9.9621e-07	1.27676e-06	1.59641e-06	0.00301733	0.00161029	0.0027031	0.00366741	0.0029131	0.00197954	0.00357016	1.04913e-06	0.00349206	0.0034526	0.00319339	0.00330167	0.00283515
349	Erythrose 1	490	12.913,0	26	350	0.0342048	0.0334011	0.0390902	0.0464289	0.04229	0.0290999	0.0495134	0.022918	0.102548	0.0577312	0.0457225	0.0470663	0.046062	0.0549791	0.0446474	0.0503487	0.0453807	0.0320429	0.0432472	0.0475612	0.0344863	0.0445822	0.0590193	0.055357	0.0599688	0.0619006	0.0699872	0.063556	0.0616315
350	Analyte 416	209	12.9543,0	26	323	0.00168473	0.00240761	0.00298829	0.00192103	0.00274899	0.00200642	0.00188846	0.00127636	0.00759923	6.82577e-07	0.00245218	0.0026916	0.00225726	0.00183042	0.00207915	0.00267684	0.00195986	0.00180921	0.00228563	0.00274494	0.0021166	0.00224515	0.00226939	0.00229952	0.00238592	0.00264165	0.0030206	0.0033369	0.002659
352	unknown	411	12.9795,0	16	217	7.43081e-07	0.000683185	0.00127152	6.96627e-07	0.00157167	7.267e-07	0.00246401	0.000648533	2.23459e-06	6.82577e-07	0.0006644	0.00178633	0.00106539	0.00296186	0.00107148	1.59641e-06	7.74723e-07	0.000669594	0.00180729	0.00251257	0.000839955	0.00127168	6.64981e-07	0.00128673	8.29285e-07	0.0013825	0.00190715	1.25899e-06	0.000763189
353	unknown	315	13.0005,0	26	252	0.0234581	0.0222978	0.0222559	0.0270765	0.0208662	0.0171229	0.0221662	0.0150101	0.055801	6.82577e-07	0.0226055	0.030664	0.0308419	0.0231599	0.0227643	0.0257416	0.0244866	0.0156399	0.0251576	0.0190881	0.0220949	0.0239639	0.0273943	0.0254089	0.0263845	0.026306	0.028599	0.0274811	0.026929
354	unknown	547	13.0069,0	24	174	0.020251	0.0217414	0.0226843	0.0205984	0.0229596	0.0188444	0.0207999	0.0187051	0.0638472	6.82577e-07	0.0230432	0.026274	0.021649	0.025	0.0288159	1.59641e-06	0.0221339	0.0195449	6.49417e-07	0.0263924	0.0222112	0.0192024	0.0177422	1.04913e-06	8.29285e-07	0.0205964	0.0298804	0.0294987	0.0162866
356	Analyte 422	248	13.0252,0	21	275	0.00274734	0.0028841	0.00176788	0.00307761	0.00201341	0.00188487	7.60644e-07	0.00261046	2.23459e-06	6.82577e-07	0.00169893	0.00148947	0.00113276	0.00311478	1.27676e-06	0.0020191	0.00182402	0.00324059	6.49417e-07	0.00516393	0.00160789	0.00195945	0.00304871	0.00316949	0.00296606	7.909e-07	0.00327543	1.25899e-06	0.00207696
357	Analyte 423	210	13.0479,0	23	187	0.0022232	0.0035192	0.00307699	0.00245649	0.00293549	0.00201168	0.00201457	0.00111986	2.23459e-06	0.00197519	0.00213349	0.00255433	0.00149672	0.00210596	0.0022752	1.59641e-06	0.00126363	0.00126166	0.0016026	0.00317551	0.00218521	0.00179224	0.0023889	1.04913e-06	0.00218569	0.00203888	0.00242572	0.00209385	0.00185568
358	3,4-Dihydroxypyridine	337	13.0615,0	24	256	0.00691632	0.00783782	0.00679277	0.00625324	0.00611834	0.00474777	0.0048169	0.0046747	0.0171701	0.00754774	0.00728757	0.00584915	0.00339254	9.9621e-07	0.00435908	1.59641e-06	0.00346416	0.00345957	0.00525214	0.00785583	0.00502767	0.00386627	0.00746164	0.00584928	0.00679539	0.00695568	0.0071895	0.00772725	0.00699646
362	Aminomalonic acid	749	13.1291,0	26	71	0.481344	0.472745	0.529564	0.39457	0.435749	0.407659	0.403603	0.376172	1.34797	6.82577e-07	0.484937	0.564254	0.419245	9.9621e-07	0.525708	0.64146	0.403882	0.336151	0.402632	0.521449	0.471498	0.428628	0.501409	0.492504	0.510575	0.515165	0.571386	0.617231	0.534712
364	Analyte 430	135	13.1772,0	25	236	0.00237803	0.00191247	0.00225597	0.00171006	0.00208594	0.00125893	0.0015549	0.00132647	0.00559329	6.82577e-07	0.00200767	0.0019456	0.00120475	0.000718258	0.00205026	0.00167306	0.00109615	0.000831862	0.00136341	0.00205306	0.00173807	0.00146745	0.00194532	1.04913e-06	0.00188684	0.00239081	0.00188612	0.00170098	0.00163518
366	unknown	323	13.2181,0	26	155	0.00907004	0.0124992	0.0100971	0.0145011	0.00892532	0.0165157	0.0119016	0.0106352	0.0327738	0.0161144	0.0143033	0.0119474	0.00824106	0.00734896	0.0115089	0.0123339	0.0123836	0.009723	0.00910396	0.0135932	0.0163287	0.0112513	0.012365	0.0120314	0.0127368	0.0122294	0.0133803	0.0168066	0.0132583
370	unknown	440	13.2704,0	26	174	0.00352988	0.00241884	0.00398584	0.00255563	0.00416866	0.0041957	0.00248587	0.00298771	0.013056	6.82577e-07	0.00393848	0.0063002	0.00414528	0.00664116	0.00583543	0.00795696	0.00400459	7.34722e-07	6.49417e-07	0.00389332	0.00489039	0.00436687	0.00378332	0.00462802	0.00514721	0.00528718	0.006149	0.00648953	0.00524738
371	Analyte 438	232	13.3001,0	23	199	0.00155387	0.00157498	0.00127454	0.00134291	8.44806e-07	0.000968782	0.000928284	0.000791714	0.00377711	0.00139022	0.00136033	0.00128422	0.00112906	0.00133933	0.00173993	0.00169408	0.00103252	0.0011966	0.00113048	0.00140207	0.00112723	0.00130755	0.00117242	1.04913e-06	0.000860092	7.909e-07	0.000787931	0.00080345	0.000604289
373	unknown	448	13.347,0	13	185	7.43081e-07	0.000536157	8.71061e-07	6.96627e-07	8.44806e-07	7.267e-07	0.000403379	6.22034e-07	0.00120867	6.82577e-07	0.000215339	0.00136155	0.000264109	9.9621e-07	0.00264645	1.59641e-06	0.000286157	7.34722e-07	0.000131236	8.88034e-07	0.00126381	0.000595753	6.64981e-07	1.04913e-06	0.00940837	0.00944235	0.0125274	0.0157865	0.00786106
374	L-Malic acid	932	13.3537,0	26	233	0.106599	0.130041	0.155597	0.0939735	0.107255	0.119216	0.102869	0.117285	0.320085	0.0989981	0.135192	0.15274	0.0819107	0.0960164	0.123985	1.59641e-06	0.0939413	0.108067	0.0880167	0.169395	0.128099	0.104217	0.128386	0.127509	0.131137	0.126531	0.135579	0.145393	0.132423
376	unknown	227	13.3969,0	26	128	0.0454373	0.0601097	0.0644726	0.0490871	0.0463798	0.0216517	0.0583296	0.0352114	0.148437	0.0678555	0.0596972	0.0332864	0.0278007	0.0185205	0.0240651	0.0488385	0.0302895	0.0194944	0.0564617	0.0908361	0.0373849	0.0386978	0.0532518	0.0472439	0.0520796	0.051974	0.0567528	0.0642781	0.0542634
377	asparagine 4	369	13.4009,0	15	243	7.43081e-07	0.00671467	0.00485657	6.96627e-07	8.44806e-07	7.267e-07	0.00294634	0.00442778	0.014123	0.00567122	0.00387425	0.0063391	0.00333047	9.9621e-07	1.27676e-06	1.59641e-06	7.74723e-07	7.34722e-07	0.00423877	8.88034e-07	0.0040328	0.00179474	0.0110451	1.04913e-06	0.00586742	0.00638321	0.00614652	0.00700544	0.0060748
380	unknown	299	13.472,0	26	70	0.00917059	0.0124969	0.0125599	0.00934147	0.00924846	0.0055438	0.0108211	0.00759884	0.0246494	0.0111465	0.0112577	0.00902705	0.00473709	0.00405365	0.00573248	0.0111959	0.0047083	0.00360315	0.00687747	0.0110523	0.00818532	0.00691728	0.0126009	0.00900966	0.0103988	0.0104653	0.0140078	0.0159063	0.0120648
385	Threitol	535	13.5934,0	21	217	7.43081e-07	0.0080031	0.00766227	0.00826087	0.000408748	7.267e-07	0.00901494	0.00425643	0.0199916	0.0105614	0.00681609	0.00687112	0.00895073	0.0058683	1.27676e-06	1.59641e-06	0.00778547	0.00483468	0.00899932	0.00843771	0.00669888	0.00584491	0.00744524	0.00069408	0.000755965	0.00829607	0.00876648	1.25899e-06	0.00432652
386	trans-4-hydroxy-L-proline 2	409	13.6006,0	26	184	0.281362	0.270212	0.305361	0.325394	0.274828	0.242732	0.342345	0.19684	0.828633	6.82577e-07	0.306771	0.289529	0.30646	0.223058	0.266506	1.59641e-06	0.270093	0.205679	0.318174	0.309549	0.334019	0.252307	0.279386	0.281594	0.291846	0.291752	0.302533	0.315789	0.293817
389	salicylic acid	401	13.6642,0	18	267	7.43081e-07	0.000679626	0.00110014	0.00170965	0.000808137	7.267e-07	0.0009563	0.000644245	0.0014352	0.00133095	0.000866572	0.00135426	7.63775e-07	0.000941409	0.00152631	1.59641e-06	0.0013966	0.000612017	6.49417e-07	0.00181681	0.00161326	0.000926368	0.000942689	1.04913e-06	8.29285e-07	0.000938668	0.000971908	1.25899e-06	0.000476067
390	methionine 1	228	13.6901,0	24	188	0.00882687	0.00748551	0.00597418	0.00728759	0.00680683	7.267e-07	0.00722258	0.0128507	0.0180623	0.00940744	0.00839247	0.0105336	0.00756608	9.9621e-07	0.0101617	0.00813538	0.00716534	0.0149368	6.49417e-07	0.0077507	0.0112697	0.00775209	0.00610589	0.00580219	0.00642044	7.909e-07	0.0066237	0.00730954	0.00537709
393	unknown	187	13.7269,0	24	374	0.00210411	0.00243708	0.00264795	0.00202151	0.00259641	0.0020966	0.00211147	0.0015469	2.23459e-06	0.00221869	0.0019783	0.00292281	0.00193844	0.00267239	1.27676e-06	0.00407233	0.00223339	0.00204824	6.49417e-07	0.00249428	0.00242228	0.00208061	0.00131214	1.04913e-06	0.00154141	0.00118878	0.0015558	1.25899e-06	0.000933406
396	aspartic acid 1	930	13.8,0	26	232	1.99603	2.08822	1.93608	1.81028	2.02342	1.91467	1.90297	1.82469	5.5822	1.94959	2.30282	2.46045	1.76734	1.96546	1.27676e-06	1.59641e-06	1.81356	1.77555	6.49417e-07	2.02507	2.13669	1.39441	1.74351	2.3018	2.03163	1.94595	2.60269	2.63142	2.2095
398	oxoproline	800	13.8266,0	24	355	0.00457251	0.0050086	0.00511626	6.96627e-07	0.00445632	0.00388755	0.00449465	0.00376753	0.0152765	0.00459974	0.00511804	1.04786e-06	0.00433075	0.00565195	1.27676e-06	1.59641e-06	0.0047714	0.00443066	0.00384717	0.0059439	8.58016e-07	0.00289806	0.00555323	2.42276e-05	0.00369242	0.00490411	0.00107255	0.00628932	0.00358931
402	unknown	179	13.8943,0	22	343	7.43081e-07	0.00355824	0.00299418	0.00355604	0.0033143	0.00308911	0.00340721	0.00272949	0.0103032	6.82577e-07	0.00329532	0.003609	0.00317862	0.0024471	0.00307254	0.00446207	7.74723e-07	0.00244208	6.49417e-07	0.00369755	0.00357791	0.00264883	0.00362975	0.00292143	0.0032881	0.00391655	0.00384653	0.00391105	0.00358557
406	4-aminobutyric acid 1	911	13.9242,0	26	304	0.582125	0.627899	0.652877	0.633522	0.688853	0.558026	0.657511	0.535667	1.99522	6.82577e-07	0.69317	0.618683	0.528845	0.655358	1.27676e-06	1.59641e-06	0.617036	0.549508	0.625232	0.74597	0.616766	0.49574	0.485861	0.683286	0.613507	0.592858	0.808079	0.816188	0.66663
407	unknown	596	13.9325,0	20	314	0.00775304	8.18609e-07	0.0107361	0.00773986	0.00866216	0.00856235	0.01227	0.00566456	0.0299876	6.82577e-07	0.00913771	0.0094978	0.0075678	0.008339	1.27676e-06	1.59641e-06	0.0127659	0.00783362	6.49417e-07	0.0106617	8.58016e-07	0.00566703	0.0105068	1.04913e-06	0.0130543	7.909e-07	1.25899e-06	0.0103835	0.00565796
409	L-glutamic acid	104	13.9557,0	20	276	0.00435581	0.00379664	0.00354639	0.0048053	8.44806e-07	0.00432163	0.00545717	0.0027476	2.23459e-06	6.82577e-07	0.00290343	0.00439663	0.00530781	9.9621e-07	0.00446022	0.00508466	0.00550418	0.00468707	0.00452134	0.00466298	0.00455485	0.00431807	6.64981e-07	1.04913e-06	0.00473922	0.00492083	0.00535359	0.00543408	0.00340824
410	Benzoylformic acid 3	222	13.983,0	26	185	0.0424825	0.0397808	0.0553022	0.0555748	0.0558428	0.0399773	0.0483341	0.0224707	0.159728	6.82577e-07	0.0519494	0.0596639	0.0529727	0.0632828	0.0521277	0.0649915	0.0654664	0.048885	0.0451851	0.0473171	0.0452409	0.0545133	0.0668795	0.0637389	0.0622393	0.0605486	0.064197	0.0675734	0.0641961
411	Threonic acid	779	14.0131,0	26	292	0.00488473	0.00565883	0.00542206	0.00642934	0.00688998	0.00284177	0.0076521	0.00243021	0.01502	0.00974065	0.00669696	0.00443521	0.00620707	0.00368942	0.00333643	0.00580574	0.00596697	0.00286843	0.00711654	0.00579373	0.00427594	0.00494955	0.0071308	0.00646007	0.00680077	0.00660426	0.00627399	0.00725638	0.00675438
415	Analyte 492	321	14.0474,0	26	245	0.00694432	0.00767712	0.00792312	0.00605902	0.00717964	0.00429009	0.00692525	0.0048569	0.0232059	6.82577e-07	0.0075062	0.0061369	0.00326571	0.00335488	0.00438008	0.00634636	0.00367582	0.00341615	0.00464298	0.00547437	0.00568006	0.00463733	0.00812448	0.00644629	0.00691231	0.00680979	0.00734069	0.00745498	0.00718143
420	unknown	533	14.2035,0	24	220	0.0298305	0.036972	0.0404938	0.0302653	0.0437757	0.0239208	0.0323664	0.020677	0.120344	6.82577e-07	0.0378646	1.04786e-06	0.0268649	0.0231519	1.27676e-06	0.0364909	0.0255664	0.024633	0.0425582	0.0363382	0.0222156	0.0237821	0.029296	0.0330337	0.031713	0.0303867	0.0378583	0.0373505	0.033273
422	creatine	925	14.2175,0	26	115	4.09412	4.9244	5.23331	3.87443	5.35291	4.14849	3.68236	2.73749	13.1061	3.73175	5.08854	5.54151	3.77758	4.64525	5.63886	7.32635	3.70882	3.82941	3.51632	5.07072	4.24495	4.72998	4.22303	4.92698	4.43035	4.33749	5.37403	4.71633	4.66804
426	Maleamate 1	386	14.3089,0	25	244	0.00610003	0.00617474	0.00472166	0.00483944	0.00400133	0.0037031	0.00282509	0.00404037	0.0131982	6.82577e-07	0.00496046	0.00609927	0.00347005	0.00301451	0.00296759	0.00389816	0.00362793	0.00261074	0.00419334	0.00515906	0.00391869	0.00389594	0.0111468	0.006293	0.00578256	0.0075326	0.00831665	0.00553461	0.00743437
427	phenylethylamine	348	14.3259,0	26	268	0.0115194	0.0134688	0.0145687	0.0277108	0.0171302	0.00815154	0.0223276	0.00570922	0.050026	6.82577e-07	0.0170613	0.0121003	0.0257636	0.0101943	0.00631935	0.00993427	0.0207383	0.0113734	0.0240028	0.0149193	0.0113321	0.0146678	0.0108375	0.0116088	0.0156408	0.0159981	0.0137529	0.0116853	0.0132539
428	N-Methyl-L-glutamic acid 2	426	14.3364,0	22	160	0.0260558	0.0260012	0.0390051	0.0375903	0.0333892	0.0179269	0.0290901	6.22034e-07	2.23459e-06	6.82577e-07	0.0209062	0.0300823	0.0358016	0.0210767	0.0221476	1.59641e-06	0.0247647	7.34722e-07	0.0261267	0.028242	0.0251045	0.0213348	0.0301542	0.0304121	0.0338938	0.0319837	0.0362219	0.0344334	0.0328499
430	unknown	234	14.3564,0	24	355	0.00140089	0.00162664	0.00203183	0.00164752	0.00168572	0.00147253	0.00166074	0.00140487	0.00474311	0.00178276	0.00194566	0.0023474	0.00176811	0.00216259	0.00242781	0.00273238	0.00166877	0.00176499	0.00178476	0.00224956	0.00213705	0.00210434	6.64981e-07	1.04913e-06	0.00139031	0.0013147	0.00202846	0.00126039	0.000999263
432	unknown	328	14.4134,0	22	244	0.00251722	0.00275243	0.00199831	0.00255015	0.00173531	0.00186526	0.00117115	0.00184079	0.00529817	0.00286345	0.00245922	1.04786e-06	7.63775e-07	9.9621e-07	0.0014536	1.59641e-06	0.00161861	0.00135998	0.00206505	0.00238118	0.00169483	0.00105777	0.00484954	0.00306219	0.00267075	0.00382053	0.00359615	0.00291658	0.00348596
433	2-hydroxy-3-isopropylbutanedioic acid	456	14.4187,0	26	185	0.0104121	0.00915175	0.0130015	0.0129881	0.0133274	0.00912026	0.0107078	0.00617436	0.0385738	6.82577e-07	0.0123458	0.0142304	0.0114638	0.0147946	0.0132094	0.0156609	0.0146863	0.0110283	0.0106454	0.0106319	0.0110929	0.0127444	0.0126751	0.0121806	0.0126392	0.0127708	0.0143513	0.0145257	0.0131905
434	unknown	334	14.4495,0	26	192	0.0201399	0.0222792	0.0244806	0.0242213	0.0248452	0.0189067	0.0227005	0.016038	0.0705966	6.82577e-07	0.0244209	0.0296655	0.0196056	0.024084	0.0313487	1.59641e-06	0.0197075	0.016855	6.49417e-07	0.0289113	0.0232335	0.0193413	0.0326436	0.0347054	0.0328309	0.0324114	0.050962	0.0540079	0.0395935
435	Phosphoglycolic acid	425	14.4539,0	15	299	0.0133163	0.0176935	0.015141	6.96627e-07	0.0107437	0.0100669	0.0176358	0.0122789	0.0380131	6.82577e-07	0.0134891	0.0132234	7.63775e-07	9.9621e-07	1.27676e-06	1.59641e-06	0.0256603	7.34722e-07	6.49417e-07	8.88034e-07	0.0125742	0.00514649	0.0123338	1.04913e-06	0.0081444	0.00895637	1.25899e-06	1.25899e-06	0.00490636
437	Analyte 517	0	14.4761,0	26	217	0.0628821	0.0513895	0.0387289	0.056004	0.0474667	7.267e-07	0.0420318	6.22034e-07	0.135242	0.0598133	0.0493559	0.0829238	0.0548553	0.0501777	0.0775774	0.0509006	0.0586283	0.044364	0.0279318	0.0374252	0.0798669	0.0564651	0.0715065	0.0683954	0.0730353	0.0717234	0.0708951	0.0795284	0.072514
441	Analyte 522	326	14.5636,0	19	158	0.00282757	0.00185406	0.0028768	0.00335863	8.44806e-07	0.00142263	0.00246883	6.22034e-07	0.00811519	6.82577e-07	0.00229259	0.00280605	7.63775e-07	0.00193876	0.0023069	1.59641e-06	0.00262676	0.00183685	0.00366055	0.00310621	0.00199612	0.00202806	0.00325903	0.00315423	0.00328549	7.909e-07	1.25899e-06	1.25899e-06	0.00161701
442	Analyte 523	232	14.5705,0	23	229	0.00143674	0.000945766	0.000778256	0.000777301	0.000830287	0.000957652	0.000565445	0.00110989	0.00297886	0.00124026	0.00116205	0.000993155	0.00070856	0.000544216	0.00102944	0.000889881	0.000711805	0.000817031	0.000878448	0.00130277	0.00118958	0.000906489	6.64981e-07	0.00120459	0.000871577	0.000946273	1.25899e-06	1.25899e-06	0.00050427
446	unknown	265	14.6249,0	25	240	0.00076161	0.000881879	0.000727997	0.00059529	0.00067471	0.00120125	0.000535445	0.000557704	0.00206875	0.000683977	0.000868862	0.00146388	0.00103868	0.0012035	1.27676e-06	0.000973411	0.00103847	0.00113202	0.000866822	0.00129552	0.00071927	0.000973283	0.000969624	0.00088836	0.000756328	0.000806902	0.000802385	0.000983111	0.000867785
447	Analyte 528	277	14.6361,0	25	217	0.00749382	0.00641859	0.00492704	0.00288992	0.00433235	0.00592511	0.00174268	0.00653878	0.01069	0.00243948	0.00533978	0.00784002	0.00187973	0.00222889	0.00562807	0.00566395	0.0017171	0.00359083	6.49417e-07	0.00645979	0.00585154	0.00408606	0.012166	0.0104412	0.0112373	0.0119416	0.0118054	0.0150745	0.012111
448	Analyte 529	293	14.6729,0	26	357	0.0014089	0.00171403	0.00125721	0.00101339	0.00151728	0.00186149	0.000532678	0.0016895	0.00516673	0.000845278	0.00170065	0.00264954	0.000606533	0.000979446	0.00135837	0.000879899	0.000765005	0.00130216	0.000560107	0.00132259	0.00165579	0.00120794	0.00150922	0.0010716	0.00124212	0.00131313	0.00123452	0.00161691	0.00133125
449	Analyte 530	250	14.6973,0	25	235	0.00155543	0.00161337	0.00170737	0.00130367	0.00182049	0.00151578	0.00168878	0.00139165	0.00458831	0.00175078	0.00189356	0.00224894	7.63775e-07	0.00200715	0.00261397	0.00370852	0.00191042	0.00180887	0.00165927	0.00196886	0.00208536	0.00200121	0.00114076	0.00132558	0.00122485	0.00114322	0.00234053	0.0025002	0.00161252
451	D-erythronolactone 2	384	14.7314,0	26	258	0.00367001	0.00367065	0.00304836	0.00340276	0.00315351	0.00439114	0.00245131	0.00296528	0.00847784	0.0038785	0.00391094	0.00385564	0.00360994	0.00533623	0.00335414	0.00352073	0.00394132	0.0049352	0.0041774	0.00410359	0.00344134	0.00402755	0.00325311	0.00354052	0.00322926	0.00348382	0.00433404	0.00469172	0.00375541
452	1,2,4-Benzenetriol	493	14.7407,0	23	239	7.43081e-07	0.0027335	0.00308418	0.0026814	0.0024675	0.0023314	0.00230545	0.00247549	0.00830919	6.82577e-07	0.00263895	1.04786e-06	0.00274624	0.00231764	0.00356431	0.00477255	0.00287755	0.00232719	0.00255118	0.00315206	0.00279504	0.00271048	0.00387764	0.00552615	0.00310656	0.00271577	1.25899e-06	0.00419523	0.0032371
453	3-hydroxy-3-methylglutaric acid	333	14.7499,0	18	255	7.43081e-07	8.18609e-07	0.00445581	0.00412458	0.00379663	0.00322642	7.60644e-07	6.22034e-07	2.23459e-06	6.82577e-07	0.00156093	0.00510645	0.00317978	9.9621e-07	1.27676e-06	1.59641e-06	7.74723e-07	0.00258392	0.0042313	0.00438068	0.00373819	0.0023225	0.00454539	0.00427915	0.00555338	0.00555676	0.00432025	0.00495476	0.00486828
455	2-Hydroxybiphenyl	485	14.7733,0	26	211	0.241606	0.218805	0.237483	0.201167	0.20813	0.184855	0.182533	0.185095	0.684968	6.82577e-07	0.234464	0.295209	0.207828	0.206308	0.272563	0.311697	0.191442	0.179855	0.181275	0.23558	0.249573	0.233133	0.216546	0.128214	0.217731	0.237302	0.214933	0.23008	0.207468
456	Digitoxose 1	360	14.7988,0	18	231	0.00291428	0.00331273	8.71061e-07	0.00494074	0.00383331	0.00177891	0.00361323	0.00144301	2.23459e-06	6.82577e-07	0.002184	0.00271622	0.00289572	0.00246945	0.00208127	1.59641e-06	0.00352271	0.00152277	6.49417e-07	8.88034e-07	0.0020692	0.00172805	6.64981e-07	0.00283668	0.00318238	0.00319639	0.00349464	1.25899e-06	0.00211867
457	hexadecane	279	14.8179,0	26	199	0.0304259	0.026104	0.0291962	0.0223406	0.0236338	0.0232689	0.0125556	0.0220137	0.0766459	0.0355289	0.0301714	0.0266529	0.0143419	0.00875533	0.0128861	0.0127015	0.0125565	0.0134034	0.0221829	0.0270922	0.0197618	0.0170334	0.0210024	0.0258936	0.0300782	0.0265761	0.0217202	0.0246817	0.024992
460	unknown	336	14.8479,0	25	332	0.00166378	0.00159799	0.00118062	0.00120328	0.00136543	0.0015165	0.00128085	0.00123611	0.00456049	6.82577e-07	0.00156057	0.00172661	0.00116582	0.000836525	0.000845735	0.00112948	0.00132654	0.00108229	6.49417e-07	0.00116906	0.00141086	0.00106936	0.00214495	0.00233455	0.002419	0.00255767	0.00246676	0.00332825	0.00254187
463	unknown	390	14.9534,0	25	244	0.0132513	0.0123132	0.0133252	0.0117953	0.0131372	0.0127731	0.0141679	0.00944235	0.0359291	6.82577e-07	0.0136135	0.0179006	0.0129664	0.018416	0.0202575	0.0225968	0.0133756	0.0129339	6.49417e-07	0.0171354	0.0149558	0.0150539	0.00922103	0.0120498	0.013778	0.014234	0.0183307	0.0200332	0.0146078
464	glutamic acid	934	14.9628,0	26	246	0.662378	0.619342	0.670854	0.714563	0.638498	0.598325	0.873225	0.431004	1.92936	6.82577e-07	0.713755	0.649486	0.73478	0.649783	0.553761	0.66565	0.822002	0.493972	0.821863	0.692252	0.595247	0.66788	0.642048	0.616495	0.644893	0.641928	0.661296	0.697048	0.650618
466	unknown	301	15.0087,0	15	427	0.000415974	0.000311896	8.71061e-07	0.00035456	8.44806e-07	0.000322282	7.60644e-07	0.000381014	2.23459e-06	6.82577e-07	0.000179112	0.000654233	0.000315609	0.00025416	1.27676e-06	1.59641e-06	0.000376578	7.34722e-07	6.49417e-07	0.000357506	0.00021321	0.000217555	0.000620421	1.04913e-06	8.29285e-07	0.000187898	1.25899e-06	0.000566533	0.000229665
467	Lyxose 1	323	15.0231,0	25	217	7.43081e-07	0.00701654	0.00574973	0.00422987	0.00545586	0.00696676	0.00358897	6.22034e-07	0.0159966	0.00499558	0.00540013	0.00681284	0.00259952	0.00477407	0.00743178	0.0080964	0.00359616	0.00528145	0.0036452	0.00732535	0.00735312	0.00569159	0.0128974	0.00820334	0.00812654	0.0078503	0.0102219	0.0143415	0.0102735
469	phenylalanine 1	876	15.0638,0	26	218	0.0509373	0.0590966	0.0627919	0.0530588	0.0470972	0.0528294	0.0510396	6.22034e-07	0.173574	0.0767774	0.0627202	0.0499659	0.0312485	0.0403231	0.0359156	0.0412052	0.0547547	0.0516987	0.0574775	0.0743935	0.0440764	0.0481059	0.053473	0.0476098	0.0501602	0.0507049	0.0479305	0.0520443	0.0503204
471	toluenesulfonic acid	488	15.0919,0	26	229	0.0342892	0.0277008	0.0290182	0.025144	0.029775	0.0238548	0.028231	0.0282629	0.0882892	6.82577e-07	0.0314566	0.0346535	0.0254004	0.0250966	1.27676e-06	1.59641e-06	0.0313485	0.0279701	6.49417e-07	0.0301757	0.0294575	0.0204106	0.033199	0.0323151	0.0341481	0.0327799	0.0363068	0.0374054	0.034359
473	unknown	296	15.1271,0	26	230	0.00461528	0.00431891	0.00548344	0.00373486	0.00439581	0.00381541	0.00554092	0.00288914	0.0146286	6.82577e-07	0.0049423	0.00431724	0.00578224	0.00462097	0.00556321	0.00561125	0.00471811	0.00289725	0.00485694	0.00436229	0.00480303	0.00475325	0.00386362	0.00416879	0.00386242	0.00447291	0.00605035	0.00678848	0.00486776
474	Fluorene	314	15.1438,0	25	448	0.000863258	0.000858203	0.00122649	0.000949114	0.00095483	0.000783745	0.00125916	0.000819051	0.00325629	0.00111348	0.00120836	0.00100283	0.00115621	0.00125969	0.00150356	0.00201797	0.00101538	0.0011794	0.00111302	0.00143005	0.00108095	0.00127591	0.000594741	1.04913e-06	0.000757145	0.000398214	0.000486395	0.000572481	0.000468338
475	creatine degr	276	15.1883,0	23	316	0.00138753	0.00125452	0.00127258	0.00114459	0.00111597	0.000699553	0.000898019	0.000854984	0.00323151	0.00159121	0.00134505	0.00135753	0.00071603	9.9621e-07	0.000679113	1.59641e-06	0.000765604	7.34722e-07	0.0011282	0.00163802	0.00105399	0.000734181	0.00221294	0.00197404	0.00178649	0.00173554	0.00222166	0.00223773	0.00202807
476	tartaric acid	368	15.2042,0	25	306	0.00288678	0.00250118	0.00203109	0.00151103	0.00238842	0.00257534	0.00189857	0.00197313	0.00605705	0.00174979	0.00255724	0.00389534	0.00146791	0.00316507	0.00557489	0.00611293	0.00163645	0.002168	0.00261048	8.88034e-07	0.0032296	0.00298616	0.0020876	0.00166334	0.00193848	0.00203494	0.00381847	0.00354972	0.00251542
477	Cytosin	401	15.2105,0	26	326	0.0256791	0.0265723	0.0255706	0.0299535	0.0192919	0.0145481	0.0201325	0.0141524	0.0518359	0.0293729	0.0257109	0.0291066	7.63775e-07	0.021062	0.020058	0.0213693	0.0289759	0.0127541	0.0224458	0.0155326	0.0185085	0.0189813	0.0299442	0.020651	0.0222847	0.0227519	0.0175854	0.0116118	0.0208048
480	5-Aminovaleric acid 1	396	15.263,0	22	174	0.00101472	8.18609e-07	0.000993207	0.000956197	0.00116403	0.0011504	0.000576391	0.0010127	0.00370705	0.00141509	0.00119906	1.04786e-06	0.000940786	0.000707329	1.27676e-06	0.00154364	0.0011809	0.000749615	0.000918931	0.00169119	0.0013953	0.000913002	0.000799336	0.00132932	8.29285e-07	0.00126386	0.00146641	0.00169124	0.00109183
482	pyrophosphate 3	300	15.3098,0	26	211	0.0322006	0.0308019	0.0319304	0.0282212	0.0300276	0.029185	0.0278295	0.0291083	0.0968546	0.0337098	0.0369869	0.0408526	0.0296023	0.0362104	0.0460917	0.0511162	0.0307385	0.0308964	0.0297277	0.0348628	0.038088	0.0368187	0.0271541	0.0125617	0.0298817	0.0314611	0.0303728	0.0342232	0.0276091
483	xylose 2	623	15.4133,0	22	409	0.00198404	8.18609e-07	8.71061e-07	0.00187481	8.44806e-07	0.00103413	0.00125505	0.000572695	0.00304772	0.00229777	0.00120688	1.04786e-06	0.000624222	0.00181108	0.00135557	0.000913011	0.000491601	0.000174227	7.61721e-06	0.00214875	0.000721119	0.000824825	5.44988e-05	0.00190667	0.00137349	0.00150303	0.00192589	0.000142872	0.00115107
486	N-acetyl-L-aspartic acid 1	943	15.4513,0	26	158	2.11809	2.14651	2.45308	2.3261	2.32909	1.80562	2.49685	1.3175	6.24519	6.82577e-07	2.3238	2.48012	2.55703	2.26008	2.48332	2.91281	2.37572	1.72862	2.3027	2.02242	2.30136	2.34242	2.54303	2.64748	2.58094	2.49844	2.85908	2.88144	2.6684
487	unknown	383	15.4684,0	17	274	0.0220373	0.0233487	0.0277753	6.96627e-07	0.0250737	0.017311	0.0298268	6.22034e-07	2.23459e-06	6.82577e-07	0.0145377	0.0233408	0.0359068	9.9621e-07	1.27676e-06	1.59641e-06	0.0269608	0.0164604	0.0316401	8.88034e-07	8.58016e-07	0.0134315	0.0269455	0.025987	0.0275634	0.0283171	0.0209543	1.25899e-06	0.0216281
488	unknown	215	15.4918,0	26	342	0.00147317	0.00109427	0.00133481	0.00147002	0.0014294	0.00195966	0.00153772	0.00116606	0.00386219	6.82577e-07	0.0015328	0.00221689	0.00168348	0.0021382	0.00182335	0.00206326	0.00157414	0.00172104	0.00149725	0.00158278	0.00180532	0.00181057	0.00169084	0.00191845	0.00152176	0.00170293	0.00174296	0.00154154	0.00168641
489	taurine	840	15.5435,0	24	327	0.0328462	0.0509977	0.0507848	0.151785	0.0371963	7.267e-07	0.105214	0.00399943	0.157254	6.82577e-07	0.0590078	0.0369489	0.210735	0.0505927	1.27676e-06	0.0157912	0.113981	0.0328971	0.0960753	0.0427196	0.0131301	0.0612872	0.04218	0.0720731	0.0772935	0.0761498	0.0285678	0.00329632	0.0499268
490	ribose	945	15.5821,0	26	103	0.392749	0.400034	0.290692	0.30227	0.313419	0.344539	0.368397	0.416834	0.980313	6.82577e-07	0.380925	0.356917	0.308352	0.260047	0.232681	0.200388	0.286395	0.301035	0.437316	0.427115	0.25425	0.30645	0.362464	0.37181	0.379239	0.369282	0.400924	0.415068	0.383131
493	unknown	248	15.65,0	23	160	0.00602805	0.00587801	0.00550118	0.00565469	0.00581982	0.0056988	7.60644e-07	6.22034e-07	2.23459e-06	6.82577e-07	0.00345849	0.0068823	0.00585633	0.00393277	0.00675882	0.00701883	0.00510364	0.00426603	0.00686805	0.00627614	0.00699917	0.00599621	6.64981e-07	0.0043256	0.00534661	0.00606011	0.00682774	0.00835417	0.00515248
494	unknown	279	15.6571,0	23	159	0.00348744	0.00334701	8.71061e-07	0.00367377	0.00339123	0.00234832	0.00417123	6.22034e-07	0.0110193	6.82577e-07	0.00314405	0.00318886	0.00288925	0.00299248	0.00226315	1.59641e-06	0.00341092	0.00296805	0.00451393	0.00396538	0.00268287	0.00288765	0.00398651	0.00583772	0.00641177	0.00621755	0.00929014	0.0113991	0.00719046
497	unknown	234	15.7216,0	20	83	0.00264893	0.00215421	0.00225251	0.001545	0.00185569	0.00239192	7.60644e-07	0.00269046	0.00492073	0.00230222	0.00227624	0.00313989	7.63775e-07	9.9621e-07	0.00204449	1.59641e-06	7.74723e-07	0.000928728	0.000685168	0.0025204	0.0022139	0.00115367	0.00415003	0.00308606	0.00526699	0.00535116	1.25899e-06	0.00371405	0.00359493
500	Guanidinosuccinic acid 1	336	15.7915,0	26	417	0.042995	0.0510631	0.0516932	0.0374889	0.0483431	0.0356982	0.0306905	0.02361	0.13079	0.0445589	0.0496931	0.047349	0.0349412	0.0303843	0.0329428	0.0434262	0.0291599	0.0297009	0.0348269	0.0458536	0.0349937	0.0363578	0.0422957	0.00269299	0.00290474	0.00287797	0.0141823	0.0132703	0.0130373
501	3,6-Anhydro-D-galactose 1	398	15.8155,0	26	103	0.00613237	0.0083888	0.00844509	0.00693603	0.00754993	0.00581982	0.00680035	0.00380827	0.0205484	0.0082101	0.00826391	0.00729572	0.00792323	0.0064964	0.00594921	0.00853382	0.00668769	0.00591151	0.00718926	0.0083056	0.00671131	0.00710037	0.00742234	0.00722814	0.00711483	0.0078895	0.00741613	0.00814564	0.0075361
504	Analyte 594	285	15.8596,0	20	277	0.000634204	0.000857615	0.000982549	0.000791815	0.000854272	0.000251116	0.00104576	6.22034e-07	0.00360806	6.82577e-07	0.000902669	0.000454921	0.000612457	0.00039668	1.27676e-06	0.000581931	0.000454604	7.34722e-07	0.00122148	0.000413775	8.58016e-07	0.000413871	6.64981e-07	0.000977102	0.000640615	0.000607534	0.000807571	1.25899e-06	0.000505791
505	unknown	364	15.8718,0	26	241	0.00658703	0.00670028	0.00733702	0.00538822	0.00865253	0.00975226	0.00376566	0.00512509	0.0304014	0.00821104	0.00919205	1.04786e-06	0.00438798	0.0030258	0.0067062	0.00576095	0.00524482	0.00262469	0.00159489	0.00528095	0.00577957	0.00404069	0.0064671	0.0075249	0.00681647	0.00710128	0.00762385	0.00796374	0.00724956
508	unknown	566	15.9011,0	25	217	0.00378216	0.00423056	0.00305882	0.00418081	0.00347568	0.00298376	0.00445067	0.00235499	0.00973761	0.00546069	0.00437157	0.0022425	0.00281711	0.00219396	0.00177702	0.00277873	0.00300663	0.00241013	0.00485642	0.00556871	0.00290894	0.00305602	0.00428919	1.04913e-06	0.00394265	0.00400146	0.00370824	0.00424529	0.00336465
511	N-formyl-L-methionine 1	244	15.9594,0	26	57	0.0226694	0.0193003	0.0155071	0.0156901	0.015341	0.0179319	0.0103764	0.0203168	0.0499329	0.0223	0.0209366	0.0210605	0.0109336	0.00913119	0.0163883	0.0174132	0.0108602	0.0117203	0.0126685	0.0185412	0.0183862	0.0147103	0.0265342	0.0223112	0.0261978	0.0266628	0.0228866	0.0266223	0.0252025
515	xylitol	782	16.0616,0	25	217	0.00410498	0.00859549	0.00662489	0.00910763	0.0071057	0.00390944	0.00881417	0.00711386	0.0215178	6.82577e-07	0.00768946	0.00745084	0.00787926	0.00771198	0.00464445	0.0153527	0.00852804	0.00556928	6.49417e-07	0.00694581	0.00679345	0.00708764	0.00884237	0.00838408	8.29285e-07	0.00821614	0.00886337	0.00919872	0.00725092
516	unknown	311	16.0718,0	26	146	0.159381	0.162329	0.167469	0.126756	0.153965	0.178574	0.135989	6.22034e-07	2.23459e-06	6.82577e-07	0.108447	0.201794	0.144008	0.225289	0.233441	0.216362	0.158669	0.185295	0.110449	0.153697	0.177023	0.180603	0.162051	0.183302	0.174615	0.164107	0.210918	0.23019	0.18753
518	ribitol	627	16.1167,0	21	318	7.43081e-07	0.00332911	0.00340307	0.00290761	8.44806e-07	0.00351949	0.00392721	6.22034e-07	2.23459e-06	0.00367538	0.00207663	0.00451782	0.00313002	0.00518498	1.27676e-06	1.59641e-06	0.00323917	0.00357949	0.00321241	0.00439417	0.00395301	0.00312139	0.00274534	0.00322849	0.00341854	0.00348988	0.00461398	0.00509004	0.00376438
519	beta-Glycerophosphoric acid	895	16.1258,0	26	243	0.0793615	0.0713235	0.0783699	0.0590903	0.0665613	0.0704632	0.0488404	0.0656432	0.246821	0.0802914	0.0866766	0.097025	0.0625482	0.0589818	0.087854	0.0967572	0.0518394	0.0595545	0.0443522	0.0756718	0.0795893	0.0714173	0.0739446	0.0546345	0.0616355	0.0633232	0.0698869	0.0710054	0.0657383
520	fucose 2	390	16.149,0	20	186	0.00201211	0.00286271	0.0032254	0.0029099	0.00337581	0.00153264	0.00292039	6.22034e-07	0.00983142	6.82577e-07	0.00286717	0.00193023	0.00252164	9.9621e-07	1.27676e-06	0.0027449	0.00181831	7.34722e-07	0.00397847	8.88034e-07	8.58016e-07	0.00129983	0.00213266	0.00212462	0.00216949	0.00208088	0.00235248	0.00226735	0.00218791
524	glycocyamine 2	298	16.192,0	26	187	0.00442556	0.00499802	0.00673044	0.00531772	0.00793394	0.00267307	0.00430373	0.0012846	0.024729	6.82577e-07	0.00623967	0.00577403	0.00507817	0.00265628	0.00407257	0.00683887	0.00460286	0.00238018	0.00729096	0.00448494	0.0035913	0.00467702	0.00577121	0.00546435	0.00568233	0.00531751	0.00874874	0.00942866	0.00673546
528	Acetol 5	403	16.27,0	23	217	0.000547237	0.00110111	0.00178326	0.00284879	0.00283414	0.001039	0.00331409	6.22034e-07	0.0048142	0.00395586	0.00222383	0.0015334	0.00363465	0.00277552	0.00213683	0.00356469	0.0033859	0.00213378	0.00248131	0.00216878	0.0020844	0.00258993	6.64981e-07	0.0027466	8.29285e-07	0.00263655	0.00548436	0.0050406	0.0026516
529	putrescine 2	866	16.3094,0	26	174	0.0361553	0.0254374	0.0448648	0.0406029	0.0561629	0.0319892	0.0251456	0.0271662	0.102049	0.0279446	0.0417518	0.0282581	0.0283091	0.019133	0.0379284	0.0452659	0.0219153	0.0185371	0.0225064	0.0354024	0.0417398	0.0298995	0.0255839	0.031842	0.0326835	0.0331769	0.0405761	0.0433573	0.0345366
530	Lyxonic acid, 1,4-lactone	342	16.3228,0	18	205	0.00115194	8.18609e-07	0.0010043	0.00100984	0.00140596	0.000801074	7.60644e-07	0.000873054	0.00389206	0.000894692	0.00110345	0.00124513	0.000738134	9.9621e-07	0.000945758	1.59641e-06	0.000702902	7.34722e-07	0.000740113	0.00158336	0.00105237	0.000701109	0.00124122	0.00163914	0.00141851	7.909e-07	1.25899e-06	1.25899e-06	0.00071703
531	unknown	422	16.3418,0	22	315	0.003808	0.00362331	0.00371561	0.00234532	0.00334308	0.00376835	7.60644e-07	6.22034e-07	0.0112289	6.82577e-07	0.00318346	0.00571795	7.63775e-07	0.00144137	0.00466134	0.0023358	7.74723e-07	0.00355678	6.49417e-07	0.00371666	0.00466544	0.00260975	0.00408663	0.00421788	0.00391731	0.00403251	0.00371554	0.00417925	0.00402485
534	4-nitrocatechol	189	16.391,0	22	314	0.00126306	0.0016627	0.00162578	0.00151171	0.00158216	0.00119701	0.0014291	0.00118701	0.00551499	6.82577e-07	0.00169742	0.00172396	0.0015365	9.9621e-07	1.27676e-06	1.59641e-06	0.00146185	0.0012595	6.49417e-07	0.00158419	0.00148541	0.000905593	6.64981e-07	0.00177678	0.00135291	0.00178412	0.00172693	1.25899e-06	0.00110711
535	unknown	191	16.4131,0	26	248	0.00146394	0.00156097	0.00165554	0.0013053	0.00190175	0.00168892	0.00177679	0.00120229	0.00361507	0.00156357	0.00177341	0.00248932	0.00143991	0.0026867	0.00303222	0.00267561	0.00148267	0.00161472	0.00141874	0.00225632	0.0017791	0.00208753	0.00116859	0.0010922	0.00127329	0.00133315	0.00200598	0.00169413	0.00142789
536	N-(2-hydroxyethyl)-iminodiacetic acid 1	244	16.4394,0	24	232	0.00277885	0.0021845	0.00182924	0.00195671	0.00232952	0.00217363	0.00225054	0.0019685	0.00580804	0.00245827	0.00257378	0.0025312	0.0022587	0.00230211	0.00251214	0.003498	0.00236097	0.00190847	6.49417e-07	0.00214218	0.00252	0.00220344	0.0016471	0.0012796	0.00175456	0.00178916	1.25899e-06	1.25899e-06	0.00107882
537	unknown	318	16.4706,0	23	315	0.00297292	0.00262113	0.00280391	0.0018077	0.0021974	0.00306599	7.60644e-07	6.22034e-07	0.00870115	0.000394047	0.00245656	0.00435887	7.63775e-07	0.00102779	0.00393458	0.00167255	0.000698806	0.00288244	6.49417e-07	0.00284997	0.00382203	0.00212485	0.00287721	0.00316938	0.00292428	0.00263824	0.00297764	0.00349338	0.00301335
540	unknown	366	16.5307,0	24	273	0.00312697	0.00381428	0.00979642	0.00399089	0.00737908	0.0035475	7.60644e-07	0.00268916	0.0211389	0.00487358	0.00603576	0.00737062	0.00458076	9.9621e-07	0.00602698	0.00884502	0.00551817	0.00435826	0.00669808	0.0112461	0.0071315	0.00617764	0.00659649	0.00707632	0.00663544	0.00662225	0.007193	0.00788673	0.00700171
541	D-(glycerol 1-phosphate)	870	16.537,0	26	357	0.361567	0.306067	0.315291	0.208828	0.278298	0.293625	0.139245	0.257821	1.0823	0.302111	0.354515	0.415704	0.27621	0.206577	0.342827	0.390264	0.186075	0.213341	0.139839	0.29434	0.284256	0.274943	0.328339	0.313637	0.307814	0.303473	0.329704	0.321714	0.317447
543	unknown	299	16.5659,0	26	266	7.43081e-07	0.0338516	0.029646	0.0296728	0.0310593	0.0325723	0.0257846	6.22034e-07	0.088061	6.82577e-07	0.027065	0.0423109	0.0312019	0.0302045	0.0364476	1.59641e-06	0.0298054	0.0266528	0.0287224	0.0339915	0.0363591	0.0295698	0.0367816	0.0310325	0.0342215	0.036718	0.0351212	0.0433338	0.0362014
544	Glucose-1-phosphate	402	16.5972,0	19	217	0.00471035	0.00471616	0.00623389	0.00602322	0.00500282	0.00383197	0.00386401	6.22034e-07	2.23459e-06	6.82577e-07	0.00343859	0.00646909	0.00686409	0.00354194	0.00635453	1.59641e-06	0.00514946	7.34722e-07	0.0042192	0.00360789	0.00584796	0.00420565	6.64981e-07	1.04913e-06	0.00675543	0.00657121	0.00623419	1.25899e-06	0.00326063
546	unknown	248	16.6443,0	19	143	7.43081e-07	0.00452744	0.00405098	6.96627e-07	0.00433299	0.0046977	7.60644e-07	6.22034e-07	2.23459e-06	0.00408536	0.00216995	0.00522128	0.00396601	0.00450876	0.00541269	1.59641e-06	0.00414477	0.00469093	0.00428321	8.88034e-07	0.00399769	0.00362278	0.00407547	0.000181242	8.29285e-07	0.00402953	1.25899e-06	0.00496814	0.00220941
548	unknown	278	16.6969,0	13	319	7.43081e-07	8.18609e-07	8.71061e-07	0.00144411	0.00269001	0.00179727	7.60644e-07	6.22034e-07	0.00555981	0.00234415	0.00138392	1.04786e-06	7.63775e-07	0.00167692	1.27676e-06	1.59641e-06	7.74723e-07	7.34722e-07	6.49417e-07	0.00145157	8.58016e-07	0.00031362	0.00191826	0.00153896	0.00185789	0.00218915	0.00237631	0.00162233	0.00191715
549	9-Fluorenone 2	302	16.7252,0	23	232	7.43081e-07	0.00051291	0.00031281	0.000926989	0.00094591	0.000368004	0.000850022	0.000338707	0.00139895	0.000940175	0.000659522	0.000468082	0.000899287	0.000581972	1.27676e-06	1.59641e-06	0.000756842	0.000558392	0.000830014	0.000260763	0.000873535	0.000523176	0.000724898	0.000269576	0.000602424	0.000582425	0.000674043	0.000406672	0.00054334
550	O-Phosphorylethanolamine	918	16.7825,0	26	174	0.200486	0.236337	0.249437	0.304447	0.273511	0.259798	0.328142	0.355786	1.12159	6.82577e-07	0.332953	0.25128	0.285846	0.166936	0.225519	0.281791	0.340889	0.226703	0.414655	0.423169	0.446133	0.306292	0.149219	0.235058	0.259313	0.276994	0.356835	0.54281	0.303371
551	unknown	505	16.7883,0	26	276	0.00180018	0.00155741	0.00155227	0.00216113	0.00185235	0.00147278	0.00156038	0.00141794	0.00467482	0.00175845	0.00198077	0.00168096	0.0019143	0.00214519	1.27676e-06	0.00208865	0.00193913	0.00171133	0.00178617	0.00218164	0.00185522	0.00173039	0.00158959	0.00192396	0.00170347	0.00224	0.00267793	0.00252237	0.00210955
552	unknown	239	16.8249,0	23	216	0.00181195	0.00179295	0.00184507	0.00170707	0.00153663	0.0014649	0.00176645	0.00141518	0.00519884	6.82577e-07	0.00185397	0.00212659	0.00155766	0.00154987	1.27676e-06	1.59641e-06	0.00186949	0.00125725	0.00166436	0.00190646	8.58016e-07	0.00119354	0.00178814	0.00185757	0.00198496	0.00171813	0.00188881	0.00261146	0.00197484
554	glutamine 1	334	16.8586,0	25	156	0.00819593	0.00853892	0.00842242	0.00708079	0.0065581	0.00609249	0.00879902	0.00636203	0.0216584	6.82577e-07	0.00817087	0.00883756	0.00780904	9.9621e-07	0.00847525	0.00886749	0.00916499	0.00652672	0.00937393	0.00798593	0.00987812	0.007692	0.00781332	0.00718566	0.0077799	0.00798116	0.005921	0.00844918	0.0075217
556	5-Aminoimidazole-4-carboxamide 2	310	16.9179,0	26	312	0.0033969	0.00340986	0.00338034	6.96627e-07	0.00219031	0.00287751	0.00372818	0.00222601	0.00847488	0.00269659	0.00323813	0.00254588	0.00141423	0.00288079	0.0024644	0.00217002	0.00190352	0.00292738	0.00161783	0.00346112	0.00224963	0.00236348	0.00278216	0.0033658	0.00320493	0.00316835	0.00337013	0.00362369	0.00325251
557	2-deoxy-D-glucose 2	444	16.9559,0	26	276	0.00135316	0.00175096	0.00147977	0.00182176	0.00157756	0.00193148	0.00181337	0.00087884	0.00393401	0.00159229	0.00181332	0.00162745	0.00187881	0.00260396	0.00176474	0.00199567	0.00156837	0.00246457	0.00155663	0.00176402	0.00133657	0.00185608	0.00176414	0.00194343	0.00168589	0.00184139	0.00188362	0.00188756	0.00183434
558	unknown	413	16.9849,0	23	273	7.43081e-07	0.00678258	0.00824469	0.0055083	0.00807715	0.00855458	0.00952695	0.00830834	0.0184	0.00490646	0.00783098	0.016857	0.00993743	0.0136746	0.0160122	1.59641e-06	0.00725422	0.00908536	0.0049221	0.00866862	0.00886488	0.0095278	0.00546587	0.0127688	0.00578715	7.909e-07	0.0113754	0.00785209	0.00720835
559	shikimic acid	343	16.9947,0	19	204	7.43081e-07	0.00161185	0.00167112	6.96627e-07	8.44806e-07	0.00130825	0.00150854	6.22034e-07	0.00409872	6.82577e-07	0.00102021	0.00202671	7.63775e-07	0.00103637	0.00147151	1.59641e-06	0.00114549	0.00132958	0.00133092	0.00214144	0.00121691	0.00117013	0.00361477	1.04913e-06	0.00161538	0.00201032	0.0024568	0.00209656	0.00196581
560	3-phosphoglycerate	560	17.0144,0	25	316	0.00132844	0.00277673	0.00173953	6.96627e-07	0.000921422	0.00187805	0.00207973	0.00124017	0.00356848	0.00219773	0.0017731	0.00189	0.0022938	0.00123756	0.00102504	0.00195234	0.00119349	0.00158913	0.00224711	0.00228331	0.00190995	0.00176217	0.00174527	0.0016101	0.00166217	0.00187229	0.00155809	0.00159243	0.00167339
562	Farnesal 5	253	17.0613,0	24	224	0.00167795	0.00159204	0.00165578	0.0017688	0.00198195	0.00171099	0.00125217	6.22034e-07	0.00632427	0.0020159	0.00199805	0.0019006	0.00166697	0.00158374	0.00145926	1.59641e-06	0.00188955	0.00166536	0.00181015	0.00215124	0.00172719	0.00158557	6.64981e-07	0.00131409	0.00128303	0.00177331	0.00207623	1.25899e-06	0.00107477
563	unknown	245	17.0754,0	25	97	0.00564317	0.00549429	0.00431998	0.00497985	0.00391974	0.00886341	0.00345604	6.22034e-07	0.0128552	0.0063369	0.00558692	0.010174	0.00503123	0.00810205	0.00808328	0.00526063	0.00441422	7.34722e-07	6.49417e-07	0.007008	0.00748756	0.00555623	0.00458642	0.00563405	0.00517953	0.00530765	0.00684178	0.00843705	0.00599775
565	citric acid	915	17.1464,0	26	273	0.0615734	0.0700518	0.156734	0.0708474	0.138671	0.129517	0.119955	0.101368	0.381255	0.0805042	0.131048	0.198338	0.119337	0.141219	0.159489	0.152963	0.167974	0.195245	6.49417e-07	8.88034e-07	0.186275	0.132084	0.164278	0.170357	0.169877	0.167332	0.172092	0.178367	0.170384
566	hypoxanthine 1	489	17.1484,0	21	204	0.013483	0.0100032	8.71061e-07	0.00699584	8.87268e-05	0.0196082	0.00650727	6.22034e-07	2.23459e-06	3.34947e-05	0.00567234	0.0188238	0.00342794	0.00591231	0.0100356	1.59641e-06	0.00397067	0.0129252	6.49417e-07	0.0170507	0.00983059	0.0081979	6.64981e-07	0.0114133	0.0102864	0.010988	0.0117333	1.25899e-06	0.00740382
568	alpha-D-glucosamine 1-phosphate	435	17.2209,0	26	491	0.0243532	0.0318136	0.0318402	0.020974	0.0286187	0.0231141	0.0181026	0.014856	0.0809674	0.0267232	0.0301363	0.0286936	0.0197383	0.0161137	0.0184978	0.0240565	0.0173513	0.0196323	0.0224392	0.029986	0.0215942	0.0218103	0.0289182	0.00813006	0.00718286	0.00593283	0.0163153	0.0119166	0.013066
569	unknown	346	17.2262,0	25	157	0.00728537	0.00973577	0.00761506	0.00868932	0.00740244	0.0075372	0.00598334	0.00885201	0.0202985	0.01157	0.00949691	0.00878139	0.00590765	0.00519624	1.27676e-06	0.00443361	0.00459644	0.00572758	0.00774182	0.0121883	0.00661674	0.0061191	0.0086382	0.000120888	0.0058387	7.909e-07	0.00512612	0.00480961	0.00408905
570	unknown	394	17.2711,0	16	86	0.00573979	8.18609e-07	8.71061e-07	0.00425787	0.00297309	0.00527029	7.60644e-07	0.0052236	2.23459e-06	0.00640184	0.00298712	0.00670737	7.63775e-07	9.9621e-07	1.27676e-06	1.59641e-06	7.74723e-07	7.34722e-07	0.0053344	0.00708331	0.0054643	0.00245955	0.00828655	0.00730282	0.00884648	0.00816706	1.25899e-06	0.00864626	0.00687507
571	beta-Mannosylglycerate 2	678	17.2702,0	26	218	0.00270124	0.00447493	0.00448568	0.00417475	0.00431042	0.00353408	0.00373666	0.0017785	0.0114013	0.00460272	0.00452002	0.00416235	0.00471743	0.00201976	0.00340576	0.00419181	0.00384572	0.00237424	0.00308827	0.00420031	0.00432435	0.003633	0.00499454	0.00471424	0.00485563	0.00417834	0.00445939	0.00439967	0.0046003
572	trans-2-hydroxycinnamic acid	226	17.3091,0	23	219	0.000831555	0.00114864	0.00163377	0.00184352	0.00186441	0.00140657	0.00122527	0.000262808	0.00546709	0.00236791	0.00180515	0.00104545	0.00162139	0.00080708	0.00120117	1.59641e-06	0.000992768	0.000513451	0.00187275	8.88034e-07	0.000752556	0.00088091	0.00146694	0.00163426	0.00187051	7.909e-07	0.00113781	0.00173821	0.00130809
573	O-Phosphoserine 1	378	17.3287,0	25	86	0.00364202	0.00237697	0.00234997	0.00266766	0.00297309	0.00265597	0.00280593	0.00285998	0.00827514	6.82577e-07	0.00306074	0.00491203	0.00302527	0.00201524	0.00432921	0.00422355	0.00258992	0.00245645	0.0031984	0.00450161	0.00509791	0.00363496	0.00567423	0.00552188	0.00776856	0.006091	0.00618839	1.25899e-06	0.00520755
574	isocitric acid 2	284	17.3652,0	26	318	0.00462007	0.00577016	0.00587169	0.00375975	0.00537677	0.00440811	0.00326449	0.00417634	0.0137654	0.00522032	0.00562331	0.0069518	0.00402375	0.00392826	0.00534101	0.00588402	0.00332823	0.00398553	0.00406029	0.0048533	0.00570468	0.00480609	0.00505189	0.00440684	0.00480362	0.00475345	0.00476816	0.00492063	0.0047841
575	sorbose 1	448	17.3762,0	25	217	0.00256256	0.00354239	0.00317672	0.00312829	0.00270421	0.00367894	0.00349195	0.00213319	0.00732065	0.00381295	0.00355518	0.00278423	0.00280701	0.00210327	0.00244774	0.00325675	0.00230258	7.34722e-07	0.00327516	0.00345269	0.00272505	0.00251552	0.00770326	0.00335486	0.0031399	0.00316563	0.00327741	0.0034777	0.00401979
577	unknown	251	17.4051,0	19	173	7.43081e-07	0.00207425	0.00117921	0.00189885	8.44806e-07	0.00159231	0.0013185	0.000804655	0.001562	0.00102774	0.00114591	0.000968889	0.000817177	9.9621e-07	1.27676e-06	0.00128562	0.000516757	7.34722e-07	0.00167972	0.00139189	0.00200325	0.000866631	0.00118107	0.00133303	0.00142076	7.909e-07	0.000822436	1.25899e-06	0.000793225
578	O-phosphonothreonine 4	271	17.432,0	23	232	0.00506992	0.00553929	0.00531772	0.002881	0.00392906	0.00305185	0.00153956	0.00269041	0.00578086	0.00239494	0.00381946	0.00710435	0.00193067	0.00102315	0.00521027	0.00252582	0.00106548	0.00195898	0.00144483	0.00303081	0.00234316	0.00276375	6.64981e-07	0.00170142	8.29285e-07	0.002145	0.000687028	1.25899e-06	0.000756033
579	adrenaline 2	277	17.438,0	16	356	0.00277501	0.00198197	0.0015743	0.00140092	0.00135726	0.00202755	7.60644e-07	6.22034e-07	0.00535251	6.82577e-07	0.00164716	0.00267057	7.63775e-07	9.9621e-07	0.00179598	0.00148527	7.74723e-07	0.00146841	0.00184876	8.88034e-07	8.58016e-07	0.000927326	0.00258836	1.04913e-06	0.00179788	7.909e-07	0.00192135	1.25899e-06	0.00105178
580	Dehydroascorbic Acid 1	802	17.4582,0	26	173	0.00993661	0.0264582	0.0166363	0.0249286	0.00934522	0.021087	0.020002	0.0105673	0.0286798	0.0151676	0.0182809	0.0121104	0.0151673	0.0106735	0.00997981	0.0165613	0.0100896	0.0103874	0.0220399	0.0220207	0.0180697	0.01471	0.0150872	0.0152399	0.0166459	0.0155011	0.0164361	0.0185344	0.0162407
582	unknown	242	17.4827,0	24	232	0.00468442	0.00645745	0.00708943	0.00828793	0.0076896	0.00816973	0.00984354	0.00967422	0.0172949	0.00789929	0.00870905	0.00869917	0.00910661	0.00711099	0.00968279	0.00856525	0.00940094	0.00567689	0.00700163	0.00827492	0.00948732	0.00830065	0.00405948	0.0018398	0.00222669	7.909e-07	0.00339958	1.25899e-06	0.00192127
583	Myristic Acid	808	17.5223,0	25	117	0.0190564	0.0196609	0.0165645	0.0159544	0.0160981	0.0153383	0.0151083	6.22034e-07	0.0514038	0.0167766	0.0185962	0.0184268	0.0116536	0.0132045	0.0159281	0.0183434	0.0115959	0.0162468	0.0133313	8.88034e-07	0.01617	0.0134901	0.0275191	0.0214091	0.0199395	0.0193893	0.0232392	0.0260157	0.0229187
584	1,5-Anhydroglucitol	486	17.5413,0	26	204	0.00971183	0.00825828	0.00677248	0.00491323	0.00599123	0.00925501	0.00166996	0.0105439	0.0176836	0.00503641	0.0079836	0.0107818	0.00334844	0.00534836	0.00873106	0.00806213	0.00340496	0.00810497	0.00317515	0.008412	0.00831257	0.00676814	0.0107858	0.00868552	0.00921927	0.00957351	0.00956613	0.0115478	0.00989634
585	2,6-Diaminopimelic acid 2	324	17.5537,0	26	174	0.0423391	0.055233	0.0751958	0.0410411	0.0473367	0.0767808	0.0253977	0.079689	0.0935434	0.0249227	0.0561479	0.0732645	0.0271128	0.0464401	0.0761844	0.0816921	0.037166	0.0598632	0.0277683	0.0809323	0.0794486	0.0589872	0.0308373	0.0306181	0.034135	0.0329884	0.0525171	0.0530736	0.0390282
586	unknown	169	17.5701,0	26	225	0.010632	0.00812485	0.00657737	0.00769419	0.00591574	0.00722788	0.00423862	6.22034e-07	0.020925	0.0102154	0.00815517	0.00814422	0.00596019	0.00370816	0.00408013	0.00407875	0.00514991	0.00533312	0.00814196	0.00740568	0.00586244	0.00578646	0.0095946	0.00716248	0.00876969	0.00920133	0.00689527	0.0072417	0.00814418
587	2-Keto-L-gulonic acid	394	17.6078,0	26	273	0.00790336	0.0082783	0.00678529	0.00811892	0.0109634	0.00885728	0.0105819	0.00989157	0.0160899	0.00419046	0.00916604	0.0152972	0.00754825	0.0133023	0.0184533	0.0202396	0.0105433	0.00890435	0.00524436	0.00973737	0.00984831	0.0119118	0.00464648	0.00808376	0.0060555	0.00618166	0.0102606	0.00993148	0.00752658
588	fructose 1	241	17.6583,0	25	285	0.00223614	0.00189189	0.00160335	0.00194367	0.00160077	0.00189763	0.00164065	0.00195255	0.00433988	0.00247442	0.00215809	0.0028372	0.0017627	0.00122764	0.00251158	0.00273452	0.00154643	0.00156743	0.00154783	0.00235334	0.00247794	0.00205666	0.00239781	1.04913e-06	0.00187051	0.0015996	0.00247518	0.00284342	0.00186459
590	unknown	346	17.7163,0	26	318	0.00399729	0.00486323	0.00462496	0.00289285	0.00368289	0.00336071	0.00246367	0.00303218	0.0117502	0.00391449	0.00445825	0.00543024	0.0029427	0.00293906	0.00467673	0.00505093	0.00249353	0.00319659	0.00293908	0.00416105	0.00399606	0.0037826	0.00349751	0.00322462	0.00404725	0.0036842	0.00388992	0.00395102	0.00371575
592	Analyte 693	231	17.7372,0	26	149	0.0799743	0.0962791	0.0913247	0.0681248	0.0813001	0.0687665	0.0807546	6.22034e-07	0.204295	0.0750192	0.0845839	0.102508	0.0907525	0.07889	0.0918288	1.59641e-06	0.0588821	0.0709162	0.0772883	0.101123	0.08884	0.0761031	0.0622314	0.0608294	0.0610851	0.0611666	0.10897	0.100981	0.0758772
594	Tagatose 2	791	17.7714,0	26	217	0.00850202	0.0110363	0.00837657	0.00610371	0.0087962	0.00631949	0.00387887	0.00719126	0.0220518	0.00550881	0.00877649	0.00906992	0.00567882	0.00435104	0.00597795	0.011681	0.00602041	0.00750426	0.00292444	0.0075766	0.00750416	0.00682886	0.00840042	0.00907687	0.00889726	0.00824233	0.00907944	0.00962849	0.00888747
599	glucuronic acid 1	461	17.8851,0	26	231	0.0372249	0.0424908	0.0377261	0.0689518	0.0585253	0.0438988	0.0799285	0.055706	0.0994273	0.0813525	0.0605232	0.0509359	0.0835148	0.0465949	0.0530092	0.0454764	0.0715796	0.0354013	0.0501326	0.0457654	0.0435826	0.0525993	0.0226969	0.022365	0.0235865	0.0262181	0.0195815	0.0141067	0.0214258
600	unknown	522	17.9228,0	24	156	0.0172644	0.0202796	0.0135204	6.96627e-07	0.0115665	0.0109822	0.0120487	0.0176952	2.23459e-06	6.82577e-07	0.0103361	0.0144905	0.0122267	0.00786797	0.00802554	0.0105545	0.012026	0.00841407	0.015055	0.0125737	0.0106953	0.0111929	0.037461	0.0135185	0.0163724	0.0192629	0.0149862	0.0121456	0.0189578
601	D-Talose 2	797	17.9242,0	26	319	0.00883811	0.00810486	0.00903315	0.00819932	0.00778729	7.267e-07	0.00482969	0.0086097	0.02888	0.00267139	0.00869542	0.0116154	0.0108744	0.0116162	0.0104294	0.0109381	0.0079805	7.34722e-07	0.00526137	0.0065237	0.00521663	0.00804563	0.0117383	0.0122322	0.0114465	0.0117956	0.010711	0.0113668	0.0115484
602	galactose 1	345	17.9441,0	15	204	0.00232499	0.00357881	0.00273242	0.00269624	8.44806e-07	0.0037245	0.00206273	0.00271948	2.23459e-06	6.82577e-07	0.00198429	0.00290328	7.63775e-07	0.00420165	1.27676e-06	0.00321457	7.74723e-07	7.34722e-07	0.00255623	8.88034e-07	0.00345153	0.00163317	0.00334598	1.04913e-06	0.00320431	0.00355037	1.25899e-06	1.25899e-06	0.00168404
603	adenine	232	17.9633,0	23	99	0.00965776	8.18609e-07	0.0129738	0.011716	0.00795787	7.267e-07	0.00811821	0.00419982	0.0353807	0.0153093	0.0105315	0.0130915	0.0105313	9.9621e-07	0.00718526	0.00947322	0.00921771	0.00590784	0.0098477	0.00772637	0.0090056	0.00819875	0.0113784	0.0147252	0.0163144	0.0188807	0.0198551	0.0184269	0.0165968
605	Gluconic lactone 2	526	18.0024,0	25	73	0.11341	0.107421	0.098901	0.0921777	0.100686	0.127892	0.102554	0.124414	0.241198	0.106619	0.121527	0.148651	0.0987714	0.145858	0.101226	1.59641e-06	0.0935468	0.136461	0.105826	0.129941	0.110193	0.107048	0.0993307	1.04913e-06	0.140048	0.129385	0.172736	0.167941	0.11824
606	L-Gulonolactone	234	18.0123,0	26	284	0.0169613	0.0161631	0.0187807	0.0159493	0.0133774	0.0169871	0.0142952	0.0198909	0.0414781	0.0210465	0.019493	0.0203594	0.00949499	0.0108876	0.0148776	0.0128364	0.0102514	0.0151353	0.0136374	0.0216277	0.0192171	0.0148325	0.0167564	0.0196008	0.0211807	0.0202799	0.021504	0.0219345	0.0202094
609	unknown	224	18.0878,0	25	292	0.00152645	0.00121182	0.0016867	0.00132452	0.00141778	0.00117912	0.00125038	0.00119477	2.23459e-06	0.00100133	0.00117951	0.00122474	0.00129382	0.00207707	0.00170385	0.00171939	0.00170059	0.00171788	0.0012695	0.00141533	0.00130882	0.0015431	0.00094987	0.00126859	0.00121311	0.00168398	0.00141813	0.00171721	0.00137515
610	glucose 2	556	18.1113,0	19	239	0.000960991	8.18609e-07	0.00108494	0.000818299	0.000701538	0.000600833	7.60644e-07	0.000447908	2.23459e-06	0.000854925	0.000547325	0.000715534	7.63775e-07	0.00041017	0.00074596	0.00035698	7.74723e-07	0.000541286	6.49417e-07	0.000951273	2.0799e-05	0.000374419	0.000733899	0.000411715	0.000878431	7.909e-07	0.000577386	0.0011598	0.000627004
611	D-Altrose 1	579	18.1196,0	26	244	0.0662734	0.0756636	0.093737	0.0754392	0.0992717	0.0585697	0.0601185	0.0332435	0.222021	0.0789478	0.0863286	0.0734214	0.088714	0.0795527	0.077814	0.108438	0.0727449	0.0744647	0.0618872	0.0837927	0.0655133	0.0786343	0.0973745	0.109391	0.107379	0.105142	0.0933825	0.0986594	0.101888
612	Methyl Palmitoleate	552	18.1306,0	26	97	0.0361614	0.0391634	0.0340186	0.0398761	0.0315051	0.0306724	0.0315914	0.0332914	0.0981411	6.82577e-07	0.0374422	0.0499849	0.0301616	0.0287032	0.0301022	0.0378316	0.0278763	0.0265075	0.0307667	0.0424074	0.0341894	0.0338531	0.0509908	0.0510203	0.0514375	0.0508619	0.0536899	0.0625327	0.0534222
615	lysine	836	18.2346,0	26	174	0.0262441	0.0390782	0.0505956	0.0445511	0.0345831	0.0481915	0.0217557	0.0578186	0.0704076	0.0460615	0.0439287	0.0409691	0.0242751	0.0199515	0.0353725	0.0344173	0.0295363	0.0340072	0.0284396	0.054131	0.0472514	0.0348351	0.0219315	0.0137428	0.0199605	0.0239427	0.0181137	0.0158832	0.0189291
616	unknown	498	18.2444,0	26	169	0.00410404	0.00544053	0.00670734	0.0069684	0.00673599	0.00467867	0.00939787	0.00495564	0.017598	6.82577e-07	0.00665872	0.00612607	0.00631464	0.00673137	0.00753797	0.00992327	0.00756805	0.00445501	0.00774219	0.00750185	0.00742665	0.00713271	0.00433281	0.0039949	0.00434789	0.00452556	0.0067403	0.00798388	0.00532089
617	mannitol	517	18.2745,0	18	319	0.00215094	0.00231002	0.00163021	0.00249477	0.0034836	7.267e-07	0.00183927	0.00131612	0.00631247	6.82577e-07	0.00215388	0.00175528	0.0019716	0.00176911	1.27676e-06	1.59641e-06	7.74723e-07	0.00135101	0.00232788	0.00113549	8.58016e-07	0.00103149	6.64981e-07	1.04913e-06	0.00249077	0.00247033	0.00259413	1.25899e-06	0.0012597
618	8-Aminocaprylic acid	320	18.2888,0	26	86	0.154784	0.128879	0.127037	0.140515	0.10109	0.0681496	0.0778971	0.150215	0.352123	6.82577e-07	0.130069	0.157502	0.0693417	0.0194771	0.106834	0.124772	0.0551969	0.0282895	0.0642396	0.127324	0.131573	0.088455	0.17021	0.159914	0.172139	0.171347	0.15661	0.161769	0.165332
620	unknown	256	18.3082,0	22	226	0.00608497	0.00798725	0.00761385	0.0082098	0.00602224	0.00519467	0.00462977	6.22034e-07	0.0198114	0.00854492	0.00740995	0.00756314	0.00539495	0.00214851	0.00559375	0.00758142	0.00409873	0.00240633	0.00455703	0.00713683	0.00750012	0.00539808	0.00805109	0.00677941	8.29285e-07	0.00778887	1.25899e-06	1.25899e-06	0.00377045
621	unknown	621	18.3461,0	26	319	0.0169936	0.0179649	0.0150993	0.0227601	0.0170253	0.013251	7.60644e-07	0.010806	0.0353149	6.82577e-07	0.0149217	0.0152736	0.0210864	0.0167551	0.0118429	0.017709	0.0172078	0.0160101	0.0191866	0.0216372	0.016528	0.0173237	0.0268043	0.0274087	0.0261213	0.0256048	0.0263586	0.0268067	0.0265174
622	unknown	444	18.3559,0	26	86	0.215866	0.187251	0.189253	0.204468	0.155521	0.105539	0.115083	0.204945	0.502442	6.82577e-07	0.188037	0.226407	0.110749	0.0401357	0.161886	0.191959	0.0892363	0.0505947	0.0998405	0.187858	0.189648	0.134831	0.251798	0.259215	0.259753	0.252157	0.238606	0.249141	0.251778
623	unknown	600	18.3682,0	26	244	0.410135	0.480024	0.580471	0.480593	0.590733	0.359675	0.362268	0.209054	1.35067	0.502975	0.532659	0.443168	0.534673	0.431755	0.449166	0.636359	0.420971	0.406598	0.377065	0.518097	0.398733	0.461659	0.614357	0.704268	0.669242	0.649235	0.599943	0.611437	0.641414
624	tyrosine 1	822	18.4116,0	26	218	0.0332091	0.0497801	0.043007	0.0393249	0.0325186	0.0362745	0.0460107	0.0538453	0.0793613	6.82577e-07	0.0413332	0.0311049	0.0215867	0.0227336	0.0295467	0.0223903	0.0389783	0.0302167	0.0489471	0.0439512	0.0407635	0.0330219	0.0477939	0.0233503	0.0340122	0.0395643	0.0206445	0.0213377	0.0311171
625	ascorbate	713	18.4684,0	26	332	0.00248445	0.00663766	0.00433407	0.00641623	0.00273195	0.00444656	0.00433494	0.00252648	0.00812926	0.00444635	0.0046488	0.00308735	0.00439416	0.00285993	0.00226752	0.00445644	0.00275447	0.00266547	0.00507742	0.005236	0.00393274	0.00367315	0.00452534	0.00439659	0.00439338	0.00503536	0.00450931	0.00501765	0.00464627
628	pentadecanoic acid	589	18.5237,0	25	117	0.00687542	0.00618569	0.00578154	0.00551982	0.0057588	0.00642855	0.00429494	0.00676313	0.0170358	0.00720309	0.00718468	0.00866105	0.0068405	0.00585569	0.00637055	0.00712013	7.74723e-07	0.00695462	0.00772535	0.00775678	0.00683544	0.00641209	0.0108086	0.0090721	0.00829146	0.00871217	0.00949715	0.0116663	0.00967463
629	conduritol b epoxide 2	681	18.5329,0	26	318	0.0103946	0.0105674	0.0108917	0.00474706	0.00823467	0.00811235	0.00214606	0.00681324	0.022486	0.00391985	0.00883129	0.01035	0.00418938	0.0043517	0.00944905	0.00909376	0.00426849	0.00599235	0.00276607	0.0102817	0.00815745	0.00689	0.00902604	0.00856193	0.00862726	0.00850358	0.00915008	0.0101883	0.00900954
630	unknown	286	18.5841,0	24	156	0.00735367	0.00899718	0.00611951	0.00876562	0.00485057	0.00515459	0.00546658	0.0067068	2.23459e-06	0.0118965	0.00653133	0.0061386	0.00610179	0.004198	0.00423578	0.00493631	0.00525311	0.00377233	0.00705144	0.00653472	8.58016e-07	0.00482229	0.0162413	0.00763192	0.00832272	0.00905566	0.00737287	0.00717968	0.0093007
631	unknown	481	18.5969,0	26	71	0.0111931	0.0104972	0.0160336	0.00903033	0.0165495	0.0135097	0.00625642	0.00751454	0.0414013	0.00769233	0.0139678	0.0286259	0.0200201	0.0115472	0.0247705	0.0312259	0.0117803	0.00643523	0.00358245	0.00943141	0.020522	0.0167941	0.0168243	0.0211848	0.0163711	0.0147754	0.0181974	0.0206151	0.0179947
637	3,5-Dihydroxyphenylglycine 1	316	18.6858,0	18	283	0.0131872	0.0143069	0.00753746	0.0126043	8.44806e-07	0.00529231	0.00321872	0.010212	0.022111	0.0137495	0.010222	0.00995632	0.00285293	9.9621e-07	1.27676e-06	1.59641e-06	0.00330255	0.00409394	0.00893882	0.00780315	8.58016e-07	0.00369524	0.0262952	1.04913e-06	0.00856039	0.0102835	1.25899e-06	1.25899e-06	0.00752377
638	paraoxone	264	18.7202,0	22	149	0.0141008	0.0137124	0.0125553	0.0100106	0.00613497	7.267e-07	0.00713573	6.22034e-07	0.020242	6.82577e-07	0.00838939	0.00914322	0.0071592	0.00656108	0.010806	0.0124628	7.74723e-07	0.010496	0.0112568	0.00844752	0.00844785	0.00847813	0.00607868	0.00595896	0.00580458	0.00631125	0.0228239	1.25899e-06	0.00782977
641	unknown	244	18.7667,0	25	156	0.0126234	0.0130365	0.0087349	0.0132686	0.00665243	0.00683503	0.00854402	0.0103826	0.0277017	0.0170576	0.0124837	0.0104898	0.00794591	0.00548521	0.00398124	1.59641e-06	0.00754176	0.00534715	0.0119934	0.00972174	0.0080558	0.00705636	0.0247212	0.0102822	0.0116957	0.0130298	0.0120397	0.010364	0.0136888
642	unknown	248	18.786,0	13	146	7.43081e-07	8.18609e-07	8.71061e-07	0.00268107	0.00383845	7.267e-07	7.60644e-07	0.00322972	0.00989198	0.00386924	0.00235144	1.04786e-06	0.00307444	0.00313989	1.27676e-06	1.59641e-06	0.00277448	7.34722e-07	0.00336296	0.00295517	8.58016e-07	0.00153125	0.00422634	1.04913e-06	0.00461658	7.909e-07	1.25899e-06	0.00451	0.002226
643	Analyte 751	213	18.8022,0	16	75	0.0295871	0.0339901	0.00789921	0.0245454	8.44806e-07	7.267e-07	7.60644e-07	0.0158036	0.0858403	0.0235479	0.0221216	0.00962129	7.63775e-07	9.9621e-07	1.27676e-06	0.0397275	7.74723e-07	7.34722e-07	6.49417e-07	0.00742671	0.0131068	0.00698875	0.0147221	0.0102245	0.0121776	0.0116848	1.25899e-06	0.0118016	0.010102
645	Analyte 753	250	18.8498,0	21	415	7.43081e-07	0.000706676	0.000582842	0.000622568	0.000335618	7.267e-07	0.000335752	0.000192447	2.23459e-06	6.82577e-07	0.000278029	0.00123566	0.000791688	0.000810793	0.000514034	1.59641e-06	0.00020943	0.000323235	0.000297741	8.88034e-07	3.81582e-05	0.000422322	0.000829062	0.00955856	0.00352939	0.00252154	0.000922526	0.000391404	0.00295875
647	unknown	429	18.9127,0	21	150	0.00132966	0.00159061	0.00132981	0.000640008	0.00155751	0.00171145	7.60644e-07	0.00191514	0.00359689	0.000719447	0.00143913	0.00245352	0.000696196	9.9621e-07	1.27676e-06	1.59641e-06	0.000154164	0.00127315	0.000540156	0.00168199	0.001484	0.000828704	0.00133428	0.000934018	0.000933291	7.909e-07	0.00115333	0.00120738	0.000927181
648	pantothenic acid	853	18.9189,0	26	291	0.00451802	0.00597774	0.0070383	0.00373371	0.00729009	0.00408335	0.00427026	0.00437286	0.0182959	0.00610245	0.00656827	0.00704559	0.00385499	0.00266921	0.00700938	0.00623398	0.00366781	0.00314866	0.00459807	0.00617389	0.00657121	0.00509728	0.00668349	0.00620533	0.00645982	0.00652938	0.00668868	0.00719829	0.0066275
650	lipoic acid	386	18.9572,0	26	91	0.0167886	0.00991846	0.010576	0.00862102	0.0106365	0.0143674	0.00747371	0.011124	0.0288724	6.82577e-07	0.0118379	0.0156052	0.00779746	0.0101052	0.0118722	0.00849038	0.00882343	0.0129406	0.0101408	0.012715	0.0140788	0.0112569	0.0211851	0.0203564	0.0210472	0.0210098	0.0155744	0.0184471	0.0196033
651	unknown	341	18.9661,0	20	230	0.00155091	0.00247085	0.00147481	0.00135456	0.00156113	0.00181269	0.00269952	0.00176675	0.00413125	0.00187264	0.00206951	0.00179486	0.000593412	9.9621e-07	1.27676e-06	1.59641e-06	7.74723e-07	0.00165565	0.00171771	0.001983	0.00147355	0.000922282	0.00226434	0.00238647	0.00201449	0.00171112	1.25899e-06	1.25899e-06	0.00139649
654	gluconic acid 1	378	19.0461,0	26	293	0.00154341	0.00148208	0.0016211	0.0019306	0.00123172	0.000468505	0.00148749	0.000952076	0.00399629	0.00132413	0.00160374	0.00131932	0.00116864	0.000563358	0.00117299	0.00252213	0.000727444	0.000642103	0.00125083	0.00189618	0.000945422	0.00122084	0.000764602	0.000681084	0.00055003	0.000802594	0.00096977	0.0012763	0.000840729
655	unknown	273	19.0682,0	20	86	0.00280654	0.00057627	0.00259509	6.96627e-07	0.00096648	0.00229021	7.60644e-07	0.00138553	0.00464079	0.00181508	0.00170774	0.00310313	7.63775e-07	9.9621e-07	0.00247372	1.59641e-06	7.74723e-07	0.00100427	0.000801212	0.00238237	0.00172405	0.00114929	0.00347201	0.00291652	0.00307858	0.00340451	0.00267565	0.00204214	0.00293157
656	gly-pro	223	19.1073,0	26	283	0.00867822	0.00909445	0.00866454	0.0135196	0.007045	0.00524535	0.00415296	0.00728056	0.0253368	6.82577e-07	0.00890181	0.00747623	0.00429281	0.00216084	0.00363101	0.00444508	0.00442617	0.00405201	0.00912433	0.00816681	0.00558488	0.00533602	0.0186689	0.00758681	0.00813412	0.00951425	0.007398	0.00571613	0.00950303
657	xanthine	269	19.1228,0	23	326	7.43081e-07	0.00183616	0.0021982	0.00269429	8.44806e-07	0.00126986	0.000960549	0.00166331	0.00592467	0.00185886	0.00184075	0.000695299	0.00151579	0.00217248	0.00258563	0.00338534	7.74723e-07	0.000782492	0.000944092	0.00240095	0.00127812	0.0015761	0.00135104	1.04913e-06	0.00103546	0.00115163	0.00220158	0.00228925	0.00133833
658	unknown	348	19.148,0	26	110	0.00681249	0.0061378	0.00484544	0.00440513	0.0045007	0.00996794	0.0026323	0.00856268	0.0158335	0.00540937	0.00691074	0.0103983	0.00471542	0.00849468	0.00849118	0.00704688	0.00389124	7.34722e-07	0.00345691	0.00674589	0.00761436	0.00608556	0.00501522	0.0062458	0.00564579	0.00579039	0.00768782	0.00845628	0.00647355
659	4-Hydroxymethyl-3-methoxyphenoxyacetic acid	241	19.1642,0	23	366	0.000907483	0.00106669	0.000795135	0.000981426	0.00103441	0.000816971	0.00111019	0.000560867	2.23459e-06	6.82577e-07	0.000727609	0.000933061	0.00126201	0.00116836	0.00108964	0.00163124	0.000974924	0.000987823	0.000982691	0.000976312	0.000923994	0.00109301	0.000822408	1.04913e-06	0.000954194	0.000712954	0.00110473	0.000964517	0.000759975
660	cytidine-monophosphate 1	813	19.1902,0	26	243	0.00413959	0.00470799	0.00565389	0.00589126	0.00462869	0.00472335	0.00564505	0.00314348	0.0128081	6.82577e-07	0.00513421	0.00500559	7.63775e-07	0.00526986	0.00565421	0.00671637	0.00692144	0.00452667	6.49417e-07	0.00488665	0.00536612	0.00443483	0.00686228	0.00526558	0.00673877	0.00658936	0.00703061	0.00723577	0.00662039
663	unknown	455	19.2339,0	19	117	7.43081e-07	0.00786398	0.00775771	0.00607626	0.00641062	0.0061393	0.00450052	0.00732024	0.0209496	6.82577e-07	0.00670196	1.04786e-06	0.00546288	9.9621e-07	0.00725899	1.59641e-06	7.74723e-07	0.0063944	6.49417e-07	0.00880767	0.0073818	0.00353108	0.016981	0.0089902	0.00890371	0.00849216	1.25899e-06	0.0104261	0.00896574
664	Glucosaminic acid	486	19.2403,0	26	318	0.0912013	0.10019	0.0770185	0.0413707	0.0706666	0.0567458	0.0271506	0.0559699	0.180688	0.054131	0.0755132	0.0908652	0.0346529	0.0418697	0.0715753	0.0843711	0.0440238	0.0551478	0.0385683	0.0692817	0.0714077	0.0601763	0.0793924	0.0742481	0.0727767	0.0721448	0.0788389	0.0821809	0.076597
665	Analyte 775	221	19.2764,0	23	86	0.0108226	0.00902533	0.00876002	0.00668602	0.00842548	0.00697834	0.00438945	0.00756403	0.0266298	0.00999216	0.00992732	1.04786e-06	7.63775e-07	0.00302178	0.00786236	0.00814932	0.00400892	7.34722e-07	0.00476146	0.00830439	0.00847077	0.00445816	0.0129438	0.0116878	0.0121308	0.0129163	0.0115901	0.0127455	0.0123357
667	unknown	786	19.2864,0	26	311	0.00166008	0.00168755	0.00175063	0.00170478	0.00167322	0.00140889	0.00114949	0.00142353	0.00528729	0.00226648	0.00200119	0.00213339	0.00152844	0.00164669	0.00134568	0.00165154	0.000964644	0.0017426	0.0014862	0.00236912	0.00133316	0.00162015	0.00316145	0.00192168	0.00166244	0.00236233	0.00200819	0.00220694	0.00222051
668	O-Succinylhomoserine	277	19.3307,0	26	86	0.0121609	0.00820837	0.00922755	0.00752593	0.00984883	0.00819846	0.00535433	0.00881956	0.0291236	0.0114146	0.0109882	0.0117098	0.00445999	0.00338072	0.00941879	0.0100595	0.00515805	0.00443954	0.00554541	0.00869016	0.00997993	0.00728418	0.0142781	0.0131502	0.0136317	0.0141049	0.0106511	0.0138771	0.0132822
671	palmitic acid	924	19.4923,0	26	132	0.657767	0.666916	0.657105	0.645595	0.637701	0.564487	0.630056	0.601731	2.02106	6.82577e-07	0.708242	0.686324	0.510271	0.648599	0.573979	0.666248	0.553506	0.636995	0.710751	0.79582	0.590047	0.637254	0.83459	0.83699	0.798498	0.778445	0.861632	0.922198	0.838726
672	unknown	607	19.4971,0	19	155	0.00615887	0.00627279	0.00564932	0.00510379	0.00531806	0.00513972	7.60644e-07	0.00584063	0.0152712	0.00613612	0.00608912	1.04786e-06	0.00427578	0.00527664	1.27676e-06	1.59641e-06	7.74723e-07	0.00520388	0.00503566	8.88034e-07	8.58016e-07	0.00197984	6.64981e-07	0.00781353	0.00839724	0.0084973	0.00890956	0.0110328	0.00744185
673	unknown	221	19.5118,0	16	369	0.00292088	8.18609e-07	0.00211975	0.0029128	8.44806e-07	0.00183595	7.60644e-07	0.00150483	2.23459e-06	6.82577e-07	0.00112996	0.00289878	0.00323439	9.9621e-07	0.00287985	1.59641e-06	7.74723e-07	0.00197739	6.49417e-07	0.00293626	0.0025553	0.0016486	0.00308516	0.00253753	0.00290833	0.00282277	1.25899e-06	0.00300215	0.00239287
674	Analyte 788	302	19.5661,0	20	169	0.00183741	0.00173331	8.71061e-07	6.96627e-07	0.00128915	0.00227222	0.0019753	0.00138223	0.00471941	6.82577e-07	0.00152113	0.00228984	0.00215297	0.00427406	1.27676e-06	1.59641e-06	0.00219987	0.00225608	6.49417e-07	8.88034e-07	0.0023016	0.00154788	0.00274929	0.00204035	0.00189177	0.00222706	0.00213263	1.25899e-06	0.00184039
675	unknown	326	19.5998,0	23	313	0.0054704	8.18609e-07	0.00479445	0.00457815	0.00476956	0.00190473	0.00388536	0.00485814	0.00521881	0.00628423	0.00417646	0.00256273	0.00122543	9.9621e-07	0.00232036	0.00566929	0.00121919	0.00409133	6.49417e-07	0.00132414	0.00653289	0.0024947	0.00195834	0.00592867	0.0062251	0.00588307	0.00183359	0.00674658	0.00476256
676	Carbobenzyloxy-L-leucine	286	19.6876,0	26	107	0.00555534	0.00438092	0.0034705	0.0034355	0.00321213	0.00728877	0.00641925	6.22034e-07	0.0164095	0.00497321	0.00551458	0.00784091	0.00352518	0.00777183	0.00629639	0.00502407	0.00458164	7.34722e-07	0.00397721	0.00552946	0.0078425	0.00523899	0.00960947	0.00838866	0.00922779	0.00909255	0.00940007	0.00986316	0.00926361
678	N-Acetyl-D-galactosamine 1	676	19.7412,0	26	202	0.00311488	0.00306662	0.00164746	0.0036334	0.00264423	0.00230854	0.0049467	0.00282886	0.00512756	0.00482111	0.00341394	0.00261704	0.00316303	0.0035519	0.00158073	0.0016582	0.00293235	0.00304203	6.49417e-07	0.0051014	0.00117707	0.00248244	0.00416219	0.0034559	0.00335319	0.00375469	0.0048427	0.00413722	0.00395098
679	N,N-dimethylarginine	222	19.8156,0	20	160	0.00516645	8.18609e-07	8.71061e-07	0.00228244	8.44806e-07	0.00654893	0.00209918	0.00848512	0.00874599	6.82577e-07	0.00333313	0.00744386	0.00186348	0.0021022	0.00660685	0.00311727	0.00209947	0.00596709	0.00224109	0.00489669	0.00616692	0.00425049	6.64981e-07	0.00654275	0.00707647	0.0071074	0.00439124	1.25899e-06	0.00418663
681	myo-inositol	852	19.8937,0	25	304	0.0703477	0.0893126	0.0894134	0.0578173	0.0796696	0.0717556	0.0549181	0.0591674	0.215447	0.0697405	0.0857589	0.0979453	0.0582495	0.0732949	0.0943001	0.118303	7.74723e-07	0.0323249	0.0618856	0.0853903	8.58016e-07	0.0621695	0.0645779	1.04913e-06	0.091172	0.0781783	0.101977	0.0289128	0.0608031
683	unknown	350	19.9507,0	26	160	0.063151	0.0519936	0.0420013	0.036485	0.0381907	0.0848946	0.0292488	6.22034e-07	0.122931	0.0454412	0.0514338	0.095143	0.0325875	0.0291665	0.0863385	0.0465721	0.0312454	0.0765234	0.0332566	0.0655439	0.0749897	0.0571367	0.0984087	0.086244	0.0874001	0.0905583	0.0709721	0.0745325	0.084686
684	ribose-5-phosphate 1	747	19.9867,0	26	315	0.033072	8.18609e-07	0.0381585	6.96627e-07	0.0357284	0.0319761	0.0294868	0.0252584	0.102292	6.82577e-07	0.0295974	0.0501994	7.63775e-07	0.0386157	0.0384952	1.59641e-06	7.74723e-07	0.0295697	0.0300613	0.0317943	0.0398029	0.0258542	0.0498355	0.0454093	0.0449451	0.0448991	0.0474559	0.0498784	0.0470705
685	ribulose-5-phosphate 2	483	20.0245,0	21	315	0.0100367	0.00906403	0.00982918	6.96627e-07	0.00953455	0.00783163	0.00939154	0.00628516	2.23459e-06	6.82577e-07	0.00619764	0.0123933	7.63775e-07	0.00957736	0.00964804	1.59641e-06	0.0103393	0.00739494	0.00870006	0.00953428	0.0116476	0.00792372	6.64981e-07	0.0115895	0.0107853	7.909e-07	0.0130102	1.25899e-06	0.00589797
687	unknown	512	20.0832,0	24	357	0.0053096	0.00434437	0.00600166	0.00634503	0.00531679	0.00581565	0.0037479	6.22034e-07	0.0164258	0.00409942	0.00574068	0.00718129	0.00236067	0.00298013	0.00583678	0.00246174	0.00489425	0.00450234	0.00127036	8.88034e-07	0.00833842	0.00398269	0.00703246	1.04913e-06	0.00608351	0.00542406	0.00613359	0.00638628	0.00517683
688	Linoleic acid methyl ester	542	20.0945,0	23	86	0.0733618	0.0593682	0.065299	0.036047	0.0440644	0.0390015	0.0139673	6.22034e-07	0.173368	0.0475046	0.0551982	0.0732597	0.0128342	9.9621e-07	0.0577568	1.59641e-06	0.00996217	0.0124928	6.49417e-07	0.05842	8.58016e-07	0.022473	0.0639952	0.0610273	0.0616159	0.0614558	0.0559869	0.0591672	0.0605414
690	unknown	459	20.1126,0	26	57	0.117955	0.0995011	0.0917559	0.0807574	0.0251619	0.0721168	0.0618198	0.0914456	0.261348	0.0886499	0.0990511	0.117276	0.0503185	0.0472073	0.0710997	0.0897859	0.0549168	0.0453864	0.0470687	0.095162	0.0882267	0.0706448	0.10996	0.109573	0.105214	0.102198	0.118318	0.136337	0.1136
693	Analyte 813	256	20.2136,0	26	86	0.330534	0.277853	0.296254	0.229135	0.257937	0.164425	0.147695	0.268314	0.841465	0.307031	0.312064	0.272261	0.0939947	0.0372762	0.221552	0.277425	0.0817873	0.0550706	0.0949836	0.231464	0.256795	0.162261	0.364806	0.299713	0.311303	0.312319	0.283146	0.29222	0.310584
697	unknown	402	20.28,0	26	86	0.437177	0.373013	0.393088	0.311092	0.349348	0.230084	0.156409	0.354908	1.12624	0.408425	0.413978	0.366873	0.129781	0.0534169	0.293449	0.380682	0.114654	0.0781481	0.129621	0.308096	0.348327	0.220305	0.423988	0.414967	0.410224	0.402262	0.384713	0.395348	0.40525
700	heptadecanoic acid	807	20.3995,0	26	117	0.0218157	0.018876	0.0164944	0.0153792	0.0187501	0.0172817	0.0118019	0.0171986	0.0506305	0.0195632	0.0207791	0.0212065	0.013264	0.0151504	0.0171449	0.0182436	0.014232	0.0157402	0.0159764	0.0186016	0.0181109	0.0167671	0.0300358	0.0249619	0.0242688	0.0223878	0.0228141	0.0284168	0.0254809
701	Analyte 823	209	20.4182,0	26	85	0.101013	0.0933968	0.0904802	0.0876608	0.0700783	0.0642364	0.063209	0.0731918	0.214012	0.091499	0.0948777	0.110706	0.0578542	0.0523177	0.0708656	0.0824216	0.0489743	0.044814	0.0544258	0.0826899	0.073951	0.067902	0.0991713	0.0802545	0.0910717	0.0895572	0.128028	0.0781389	0.0943703
703	Analyte 826	269	20.46,0	26	315	0.00223289	0.00300137	0.0031173	0.00237955	0.00231499	0.00234245	0.00237059	0.00241405	0.00754123	0.00261337	0.00303278	0.00273542	0.00188197	0.0018898	0.00256598	0.00277636	0.00219645	0.00234792	0.00234303	0.00261488	0.00253487	0.00238867	0.00296603	0.000720686	0.00196068	0.00247185	0.00260373	0.00303947	0.00229374
704	Octadecanol	519	20.5087,0	22	327	7.43081e-07	0.0013791	8.71061e-07	0.000988534	0.00121057	0.0011789	0.00102071	0.00104431	0.00266759	0.000858154	0.00103495	0.00153868	0.000772019	0.00110789	0.00149107	0.00149936	0.000718858	0.0010967	6.49417e-07	0.00130656	0.00112267	0.00106545	0.00172472	0.00115216	0.00116756	7.909e-07	0.00155049	1.25899e-06	0.00093283
706	unknown	445	20.5925,0	26	315	0.00537534	0.00582126	0.00548575	0.00447891	0.0052034	0.00519175	0.00408368	0.0043924	0.0136457	0.0054274	0.00591056	0.00627377	0.0040696	0.00373119	0.00433277	0.00548606	0.00396903	0.00391778	0.00375589	0.00584418	0.00531676	0.0046697	0.00729	0.00656945	0.00695281	0.00675194	0.0064315	0.00664276	0.00677307
707	Phytol	343	20.68,0	19	75	0.063277	0.0447206	0.0117663	0.0334053	8.44806e-07	0.0100002	0.0125154	0.0540321	0.138558	0.0285791	0.0396855	0.0233495	7.63775e-07	9.9621e-07	1.27676e-06	0.0638262	7.74723e-07	0.00552343	6.49417e-07	0.0204704	0.0346076	0.0147782	0.0258732	0.0227565	0.0210306	7.909e-07	0.0123183	0.0306491	0.0187714
708	Phytanic acid	357	20.6892,0	16	159	7.43081e-07	8.18609e-07	0.00583239	0.00432297	0.00517712	7.267e-07	7.60644e-07	0.00394022	2.23459e-06	6.82577e-07	0.00192787	0.00517567	0.00377903	0.00390508	0.00552283	1.59641e-06	0.00315768	0.00403684	0.0034511	0.00729898	0.00612201	0.00424508	6.64981e-07	0.00225583	8.29285e-07	7.909e-07	0.00434683	0.00585682	0.00207696
709	unknown	361	20.7792,0	26	103	0.00296369	0.00296436	0.00343832	0.00284664	0.00244992	0.002162	0.00114191	0.00175812	0.00652917	0.00191398	0.00281681	0.00378849	0.00303645	0.00236973	0.00298485	0.00334232	0.00220457	0.00130735	0.000943055	0.0018937	0.00236013	0.00242307	0.0030373	0.00295429	0.00289589	0.00275212	0.0029134	0.00293174	0.00291412
710	unknown	343	20.8142,0	25	56	0.00895123	0.00784526	0.0061645	0.00551184	0.00524923	5.51629e-05	0.00400097	0.00957851	0.00141491	0.00674915	0.00555208	0.0120071	0.00531707	0.00457605	0.00950885	1.59641e-06	0.0041678	0.00395173	6.49417e-07	0.00356811	0.0102635	0.00533625	0.00809559	0.00639655	0.0074655	0.00019726	0.000227049	0.00963873	0.00533678
711	unknown	413	20.8174,0	22	283	0.00227831	0.00257376	8.71061e-07	0.00271627	0.00221524	0.00259489	0.001767	0.00279557	0.00803788	0.002993	0.00279728	0.00324587	0.00257091	0.00191185	0.00237205	0.00303565	0.00262883	0.0018964	0.001013	0.00200445	0.00246039	0.00231394	0.00291916	1.04913e-06	8.29285e-07	0.000978179	1.25899e-06	0.00196311	0.000977265
712	3-Hydroxypalmitic acid	353	20.8864,0	12	59	0.00100559	0.00368821	8.71061e-07	6.96627e-07	8.44806e-07	7.267e-07	7.60644e-07	6.22034e-07	2.23459e-06	0.00157481	0.000627536	0.00811285	0.00215233	0.00452656	1.27676e-06	0.0153529	7.74723e-07	7.34722e-07	6.49417e-07	0.0075618	0.00527563	0.00429855	0.0035974	0.00897823	0.00588743	7.909e-07	1.25899e-06	1.25899e-06	0.00307773
715	Fructose 2,6-biphosphate degr prod 2	671	20.9636,0	26	227	0.476777	0.509085	0.482564	0.413286	0.478769	0.45016	0.369054	0.40691	1.26112	0.474935	0.532266	0.579323	0.389422	0.319959	0.415772	0.533459	0.367694	0.351248	0.34568	0.528673	0.452064	0.428329	0.570398	0.635067	0.575095	0.562831	0.536281	0.518373	0.566341
716	linoleic acid	581	21.0032,0	24	337	0.00224808	0.00234049	0.00205054	0.00148238	0.00240094	0.00180901	0.001142	0.0014891	0.00759122	0.00205494	0.00246087	0.00186996	0.00126822	0.00145633	0.00148607	0.00154942	0.00100514	0.001459	6.49417e-07	0.00268726	0.00185597	0.0014638	0.00298939	1.04913e-06	0.00199075	0.00253545	0.00181467	0.00182308	0.00185906
717	Thioctamide 1	217	21.0233,0	25	314	0.0150733	0.0131927	0.0135554	0.0126029	0.0120371	0.0135874	7.60644e-07	6.22034e-07	0.0260093	0.0118266	0.0117886	0.0149216	0.0125359	0.0179898	0.0142844	0.0146954	0.015787	0.0186092	0.0145177	0.0244922	0.0158065	0.016364	0.0258861	0.0222553	0.0237259	0.0242443	0.0244982	0.0249567	0.0242611
718	oleic acid	958	21.0625,0	26	117	0.380251	0.404747	0.35644	0.299434	0.334289	0.348262	0.208511	0.377796	1.1183	0.365022	0.419305	0.479513	0.217827	0.26957	0.349777	0.365581	0.216233	0.311986	0.276574	0.45817	0.333224	0.327846	0.472022	0.415085	0.402467	0.387641	0.435111	0.447861	0.426698
720	oleic acid	944	21.1186,0	26	339	0.0263978	0.025347	0.0238732	0.0190421	0.0198946	0.0229202	0.0141609	0.0274461	0.0746294	0.0263978	0.0280109	0.0333794	0.0140335	0.0171406	0.0234589	0.0230761	0.0140339	0.020621	0.0195567	0.0294709	0.023185	0.0217956	0.0329034	0.0275407	0.0292072	0.0267848	0.0297461	0.0317414	0.0296539
721	2-aminoethanethiol	422	21.235,0	26	188	0.00661706	0.00758852	0.0101263	0.00689186	0.0112691	0.0173053	0.00531397	0.0172148	0.0575189	0.0108789	0.0150725	0.0150786	0.00825623	0.00831015	0.0124716	0.0134545	0.0098912	0.0141463	0.0061123	0.0139188	0.0205143	0.0122154	0.0047281	0.00627533	0.00702488	0.00722641	0.012498	0.0210221	0.0097958
723	stearic acid	925	21.2959,0	26	132	0.916682	0.925579	0.91843	0.890545	0.898056	0.812597	0.844983	0.764381	2.81372	6.82577e-07	0.978497	0.992652	0.742977	0.899064	0.798737	1.02589	0.768748	0.920376	0.955695	1.00035	0.834264	0.893875	1.12301	1.19324	1.12807	1.04646	1.21655	1.27193	1.16321
725	Glucoheptonic acid 1	279	21.355,0	11	409	7.43081e-07	8.18609e-07	0.00100561	0.000578156	0.000632167	7.267e-07	7.60644e-07	0.000716267	2.23459e-06	0.000653915	0.00035914	0.00102531	7.63775e-07	9.9621e-07	0.00074679	1.59641e-06	7.74723e-07	7.34722e-07	6.49417e-07	8.88034e-07	0.000437843	0.000221635	6.64981e-07	0.000467829	0.000723511	0.000587943	1.25899e-06	1.25899e-06	0.000297078
727	unknown	359	21.4908,0	15	160	7.43081e-07	0.00546551	0.00570533	6.96627e-07	0.00447787	7.267e-07	0.000317065	6.22034e-07	2.23459e-06	0.0090242	0.0024995	0.00940665	7.63775e-07	0.00168562	0.0120844	1.59641e-06	7.74723e-07	0.011499	6.49417e-07	0.00746857	8.58016e-07	0.00421489	6.64981e-07	0.00991292	0.0100726	7.909e-07	0.00435308	0.00619238	0.00508874
729	alpha-Santonin 1	535	21.46,0	25	91	0.0103308	0.0095183	0.00934135	0.0110165	0.00976755	0.0119282	0.00664418	0.00979999	0.0487315	6.82577e-07	0.0127079	0.0160075	0.00508773	0.00668217	0.00693329	0.00693038	0.00659644	0.00589592	0.00463678	0.0123445	0.00710247	0.00782172	0.0127735	0.0119165	0.0120353	0.0150262	0.0124204	0.0128869	0.0128431
732	unknown	284	21.5476,0	18	221	0.00108036	8.18609e-07	0.000104427	6.96627e-07	0.000842678	0.000801757	7.60644e-07	0.000525639	0.00187342	6.82577e-07	0.000523124	1.04786e-06	0.000139086	9.9621e-07	0.000151754	0.00131776	7.74723e-07	7.34722e-07	6.49417e-07	0.000529158	0.0010968	0.000323876	0.00422118	0.00393568	0.00372577	0.00391439	0.00627792	0.00620695	0.00471365
733	Analyte 858	340	21.5998,0	24	113	7.43081e-07	8.18609e-07	0.00313283	0.00208242	0.00186002	0.00213246	0.00131807	0.00210989	0.00559152	0.00310358	0.00213324	0.00285247	0.00256038	0.00246729	0.00323498	0.00323797	0.00231249	0.00154052	0.00288582	0.00284172	0.00283939	0.0026773	0.0046875	0.00466279	0.00508769	7.909e-07	0.00545716	0.00553325	0.0042382
734	unknown	328	21.6228,0	14	186	7.43081e-07	8.18609e-07	0.00896374	0.00447148	8.44806e-07	0.00671776	0.00293853	6.22034e-07	2.23459e-06	0.00542561	0.00285224	0.00782056	0.00371903	9.9621e-07	1.27676e-06	1.59641e-06	7.74723e-07	0.00479456	6.49417e-07	0.00681755	8.58016e-07	0.00231579	6.64981e-07	0.00619047	8.29285e-07	0.00724622	0.000944458	1.25899e-06	0.00239732
735	xanthurenic acid	350	21.6484,0	25	404	0.00285539	0.00344019	0.00424858	0.00267581	0.00394441	0.00140593	0.00580193	6.22034e-07	0.00856944	0.00544619	0.00383885	0.00227895	0.00367749	0.00268236	0.00140369	0.00183645	0.00416235	0.00111959	0.00500877	0.00412512	0.0017469	0.00280417	0.00313187	0.00285454	0.00280665	0.00308491	0.00348595	0.00356685	0.00315513
736	unknown	368	21.6783,0	26	160	0.0951176	0.0739042	0.0586542	0.0356257	0.0584376	0.127898	0.0239143	6.22034e-07	0.188943	0.0425357	0.0705031	0.113852	0.0259761	0.0327057	0.114375	0.058639	0.0288195	0.100698	0.0307263	0.074664	0.0907027	0.0671159	0.120543	0.109685	0.11055	0.107946	0.0813834	0.0869372	0.102841
737	unknown	317	21.7267,0	25	122	7.43081e-07	8.18609e-07	0.00424165	0.00482439	0.0024298	0.003468	0.00230829	0.00426578	0.00628726	0.00300604	0.00308328	0.00773253	0.00239161	0.00346727	0.00273758	0.00349855	0.00312832	0.00254234	0.00229045	0.00452666	0.00241581	0.00347311	0.0118786	0.0104008	0.0104334	0.0100421	0.0123559	0.015463	0.0117623
738	fructose-6-phosphate	609	21.7439,0	19	315	0.00491094	0.00401098	0.00555415	0.00370288	0.00388309	0.00448864	7.60644e-07	6.22034e-07	0.0151587	6.82577e-07	0.00417115	0.00765214	7.63775e-07	9.9621e-07	0.00423026	1.59641e-06	7.74723e-07	0.0039113	6.49417e-07	8.88034e-07	0.00580934	0.00216087	0.00592528	0.00501309	0.0047142	0.00433271	0.00465945	0.00458854	0.00487221
740	Analyte 865	444	21.8024,0	25	204	0.012098	8.18609e-07	0.0125718	0.00859057	0.0105533	0.0189255	0.00421913	6.22034e-07	0.029368	0.00639463	0.0102722	1.04786e-06	0.00506028	0.00592131	0.0125696	0.0115221	0.0053935	0.00930128	0.00367145	8.88034e-07	0.0122186	0.006566	0.0151853	0.0145196	0.01427	0.0143472	0.0149343	0.0158925	0.0148582
742	glucose-6-phosphate 1	714	21.8483,0	22	387	0.00460822	0.00418544	0.00586021	0.00438981	0.00426141	0.00458631	7.60644e-07	0.00850075	0.0189019	0.00148906	0.00567839	0.0090831	7.63775e-07	0.000965814	0.00478376	0.0012417	7.74723e-07	0.00175527	6.49417e-07	0.00205463	0.00761222	0.00274987	0.00537719	0.00456595	0.00484654	0.00459514	0.00407932	0.00548817	0.00482539
743	Analyte 870	386	21.9362,0	19	57	0.00413664	8.18609e-07	0.00303187	6.96627e-07	0.00262764	0.0069097	0.00339174	6.22034e-07	0.0131186	0.00323568	0.0036454	0.00628347	0.00301992	0.00531943	1.27676e-06	1.59641e-06	0.0021553	7.34722e-07	0.00332686	0.00612984	0.00326227	0.00295007	0.0076568	0.011128	8.29285e-07	7.909e-07	1.25899e-06	0.0111832	0.00499515
744	Analyte 871	295	21.9721,0	14	86	0.00560036	8.18609e-07	0.00466567	0.00332301	0.00376022	0.00324559	7.60644e-07	0.00511565	0.0123657	0.00436233	0.00424401	0.00589016	7.63775e-07	9.9621e-07	1.27676e-06	1.59641e-06	7.74723e-07	7.34722e-07	6.49417e-07	8.88034e-07	0.00210867	0.000800651	6.64981e-07	1.04913e-06	0.00458871	0.00499508	0.00463367	1.25899e-06	0.00237007
746	Analyte 873	263	21.9909,0	24	98	0.0186743	0.0177945	0.0164583	0.0120264	0.010725	0.0134969	0.00690101	6.22034e-07	0.0380805	0.0129314	0.0147089	0.0198477	0.00903008	0.00633039	0.0127445	0.0129038	0.00702003	0.00869839	0.00727876	0.0162469	0.0126161	0.0112717	0.0180135	0.0137875	0.0165243	7.909e-07	0.0135532	0.0116611	0.0122567
747	unknown	480	22.0192,0	16	387	7.43081e-07	0.000558682	0.00107103	0.000953431	0.000813676	0.00105544	7.60644e-07	6.22034e-07	0.00304358	6.82577e-07	0.000749864	0.00166062	7.63775e-07	9.9621e-07	0.000791431	1.59641e-06	7.74723e-07	0.000859552	6.49417e-07	0.000566077	0.00143887	0.000532133	0.000912006	0.00084249	0.000847477	7.909e-07	1.25899e-06	0.000827449	0.000571912
754	unknown	527	22.1303,0	26	315	0.00481403	0.00520055	0.00520145	0.00442263	0.00443406	0.00331613	0.00388607	0.00311862	0.0110823	6.82577e-07	0.00454765	0.00519887	0.0038635	9.9621e-07	0.00381494	0.00467614	0.00330416	0.00307788	0.00344987	0.00417602	0.00386153	0.00354239	0.0057463	0.00664896	0.00607042	0.00336056	0.00437658	0.00492064	0.00518724
755	Analyte 882	249	22.2115,0	25	85	0.0390732	0.0356251	0.0325385	0.0289523	0.00838345	0.0272079	0.0203629	0.0100423	0.0822816	6.82577e-07	0.0284468	0.0386328	0.0209731	0.0212898	0.0252906	0.0294389	0.0178861	0.0188754	0.0201676	0.031325	0.0271297	0.0251009	0.0396087	0.0338446	0.0378698	0.0371576	0.0380594	0.0382093	0.0374582
756	Analyte 883	269	22.275,0	18	183	7.43081e-07	8.18609e-07	8.71061e-07	0.00212691	0.00196548	0.00177174	7.60644e-07	0.00167522	0.00689346	0.00258628	0.00170223	1.04786e-06	7.63775e-07	0.0027608	0.00280798	0.00268787	0.00200905	0.00196823	0.00205297	0.0025228	0.00261018	0.00194217	6.64981e-07	0.00198251	0.00199264	7.909e-07	0.00271193	7.64539e-05	0.0011275
759	arachidonic acid	839	22.3557,0	26	80	0.08396	0.0865729	0.0900399	6.96627e-07	0.0878556	0.0733901	0.103998	0.0690499	0.289166	6.82577e-07	0.0884033	0.0876862	0.0961756	0.0981913	1.27676e-06	1.59641e-06	0.0969284	0.0714048	6.49417e-07	0.0950407	0.0741891	0.061962	0.114339	0.11427	0.11287	0.107438	0.118773	0.116534	0.114037
761	unknown	534	22.4315,0	24	246	0.0040853	0.00409903	8.71061e-07	6.96627e-07	0.00356581	0.00336378	0.00482323	0.00438898	0.00905743	6.82577e-07	0.00333858	0.00415687	0.0049517	0.00420203	0.003402	0.00296271	0.00459133	0.00345609	0.00539921	0.00463442	0.00448587	0.00422422	0.00539384	0.00568426	0.00517346	0.00500459	0.00565132	0.00597469	0.00548036
763	Abietic Acid 2	477	22.5282,0	23	56	0.0138865	0.0127303	0.0123049	0.0062195	8.44806e-07	0.0160402	0.00889483	6.22034e-07	0.0179643	0.0122684	0.010031	0.0236774	0.00775586	0.012398	0.0152223	0.0168069	0.00744303	0.0102287	6.49417e-07	0.0130021	0.0113534	0.0117888	0.0100843	0.00235039	0.00598095	0.0200218	1.25899e-06	0.0250441	0.0105805
764	Purine riboside	716	22.5727,0	25	217	0.0935895	0.115741	0.099627	0.0532932	0.0985631	0.0831099	0.0435815	6.22034e-07	0.325028	0.064808	0.0977342	0.0971785	0.0317156	0.0292676	0.0539648	0.0575164	0.0350285	0.0508767	0.0395062	0.0880416	0.0656351	0.0548731	0.080711	0.0874032	0.0878396	0.101706	0.0761147	0.0684497	0.083704
765	6-phosphogluconic acid	676	22.6623,0	26	318	0.0956871	0.0945361	0.0996432	0.0851305	0.09313	0.0752105	0.0633496	0.0928014	0.289092	0.0961678	0.108475	0.137535	0.0866644	0.0773074	0.0950183	0.105081	0.0732555	0.0703133	0.0647541	0.0876303	0.07437	0.087193	0.0871922	0.0807848	0.0774926	0.0742914	0.111938	0.112932	0.0907719
768	cis-gondoic acid	697	22.7391,0	11	175	0.0288172	0.020691	8.71061e-07	0.0218484	0.0095338	0.039681	0.00493088	6.22034e-07	2.23459e-06	0.0130606	0.0138566	1.04786e-06	7.63775e-07	9.9621e-07	1.27676e-06	1.59641e-06	7.74723e-07	7.34722e-07	6.49417e-07	8.88034e-07	8.58016e-07	9.58593e-07	0.0230554	0.0204838	8.29285e-07	7.909e-07	0.0227502	0.0181991	0.0140817
773	unknown	376	22.8756,0	13	154	0.0210838	8.18609e-07	8.71061e-07	6.96627e-07	8.44806e-07	7.267e-07	0.00749277	0.0190133	2.23459e-06	0.0197691	0.00673651	0.0436474	7.63775e-07	9.9621e-07	1.27676e-06	0.017173	0.00747417	7.34722e-07	0.00774573	8.88034e-07	0.0115265	0.00875715	0.0248364	1.04913e-06	8.29285e-07	0.0133672	0.0266691	0.0267313	0.0152677
775	cytidine-5'-monophosphate	353	22.8905,0	22	168	0.420996	0.101193	0.417041	0.519262	0.374858	0.225908	0.353357	6.22034e-07	2.23459e-06	0.0612975	0.247391	0.932099	0.380209	0.16391	1.27676e-06	0.231807	7.74723e-07	0.373311	0.28636	0.503747	0.230441	0.310189	0.550576	0.537873	0.532945	0.532738	0.572711	0.634184	0.560171
777	unknown	403	22.9364,0	20	210	7.43081e-07	0.135227	8.71061e-07	0.0966275	0.0692502	7.267e-07	0.0655725	0.0756693	0.231493	0.089071	0.0762914	0.164726	0.0683738	0.0765478	0.0391154	0.0751072	0.0361405	0.0679197	0.0519366	0.0497411	0.0427401	0.0672348	0.0997231	1.04913e-06	0.115719	7.909e-07	0.100849	1.25899e-06	0.0527156
778	uridine 1	612	23.006,0	20	285	0.0137566	0.0127038	8.71061e-07	6.96627e-07	0.0173726	7.267e-07	0.0176091	0.00805936	0.0427925	6.82577e-07	0.0112297	1.04786e-06	0.00615471	0.024027	0.0158773	0.0165827	7.74723e-07	0.0142821	0.0192559	0.0136626	0.0133679	0.0123212	6.64981e-07	0.000203409	0.0207256	0.0202136	0.0215601	0.0226266	0.0142217
780	D-erythro-sphingosine 1	252	23.0358,0	10	387	7.43081e-07	8.18609e-07	8.71061e-07	6.96627e-07	0.00174451	0.00149784	0.00136384	6.22034e-07	0.00644678	0.00185159	0.00129083	0.00266575	7.63775e-07	9.9621e-07	1.27676e-06	1.59641e-06	7.74723e-07	7.34722e-07	6.49417e-07	8.88034e-07	0.00125809	0.000393152	6.64981e-07	0.00281249	8.29285e-07	0.00168052	1.25899e-06	0.00270433	0.00120002
782	unknown	440	23.0669,0	21	175	0.00849302	0.0040753	8.71061e-07	6.96627e-07	8.44806e-07	7.267e-07	0.00158863	6.22034e-07	0.00206529	0.00270442	0.00189304	1.04786e-06	0.0079311	9.9621e-07	0.00903169	0.00247842	0.00479908	7.34722e-07	0.00288928	0.00874776	0.0071686	0.00430487	0.00544011	0.00429192	0.00422815	0.00438221	0.00227967	0.0020745	0.00378276
783	5-Methoxytryptamine 2	572	23.1081,0	13	174	0.00352056	0.0061865	0.00505367	6.96627e-07	8.44806e-07	0.0122085	7.60644e-07	6.22034e-07	2.23459e-06	6.82577e-07	0.00269751	0.00919986	7.63775e-07	9.9621e-07	0.0100132	0.00751777	7.74723e-07	7.34722e-07	6.49417e-07	0.0105283	0.00971639	0.00469794	6.64981e-07	1.04913e-06	0.00120314	7.909e-07	0.0066818	0.00893372	0.00280353
787	unknown	417	23.2427,0	26	215	0.0215047	0.00998191	0.0195552	0.0118374	0.020144	0.0235249	0.0118884	0.0192297	0.0369978	0.0193311	0.0193995	0.0305586	0.0181579	0.0230592	0.00846736	0.0176599	0.0131458	0.0157645	0.00842752	0.0099894	0.0137305	0.0158961	0.0240392	0.0224855	0.0191658	0.021344	0.0237176	0.017192	0.021324
788	Analyte 927	382	23.3091,0	21	268	0.00584787	0.00753768	0.00562056	0.00363477	8.44806e-07	0.00694759	0.00307281	0.00505001	0.00316975	6.82577e-07	0.00408826	0.0100153	0.0062202	0.00732851	1.27676e-06	0.0052763	0.00297052	0.00399779	0.00534327	0.000102482	8.58016e-07	0.00412565	0.00594853	0.00639209	0.00620053	0.00584295	8.86131e-05	1.25899e-06	0.004079
790	Analyte 929	393	23.3619,0	21	173	0.00739044	8.18609e-07	0.007219	0.00441635	0.00503965	0.00740607	0.0040505	0.00550274	0.0142268	0.00744315	0.00626955	1.04786e-06	7.63775e-07	0.00954696	0.00500537	0.00703848	0.00557152	0.00539274	0.00610298	0.00566875	0.00547233	0.00498009	6.64981e-07	0.00798491	0.0080561	0.00754111	0.00886653	1.25899e-06	0.00540843
792	Analyte 933	0	23.5397,0	19	82	0.00532944	8.18609e-07	0.00317463	0.00459287	8.44806e-07	0.00339991	7.60644e-07	6.22034e-07	0.0155833	0.00666382	0.0038747	0.00947282	0.00482146	0.00387382	1.27676e-06	1.59641e-06	0.00365464	0.00415696	0.00391456	0.00404693	0.00181007	0.00357541	0.00783749	0.00582498	0.00711751	7.909e-07	1.25899e-06	0.00268902	0.00391184
794	Analyte 935	506	23.5661,0	21	259	0.00529183	0.0054481	0.00555485	0.00313312	8.44806e-07	0.00449379	7.60644e-07	0.00435113	0.00526156	0.00365494	0.00371909	0.00463105	0.00251899	9.9621e-07	1.27676e-06	0.00584475	0.00254788	9.64342e-05	6.49417e-07	0.0040902	0.00464934	0.00243816	0.00499705	0.00504078	0.00522002	0.00111378	0.00474293	1.4069e-05	0.00352144
797	Analyte 938	435	23.7248,0	20	387	7.43081e-07	0.00315708	0.0043908	6.96627e-07	8.44806e-07	0.00365264	0.000206596	0.00460487	2.23459e-06	6.82577e-07	0.00160172	0.00556053	0.00191364	0.0011588	0.0034243	0.00225749	0.00231636	0.00216778	0.000787017	0.00197291	0.00448957	0.00260484	0.00534211	0.00513584	8.29285e-07	0.00434491	0.00464494	0.00459985	0.00401141
799	unknown	424	23.7968,0	22	259	0.00674901	8.18609e-07	0.00783912	0.00664528	0.00661725	0.00755253	0.00619006	0.00727957	2.23459e-06	6.82577e-07	0.00488766	1.04786e-06	0.00191854	0.0050933	0.00480175	0.00485244	0.00201022	0.00583093	0.00535319	0.00726158	0.00480279	0.00419258	0.00840204	0.0079343	0.00785258	0.00765527	0.00817803	0.00832133	0.00805726
801	2-Monopalmitin	761	23.8056,0	13	218	7.43081e-07	0.00901199	8.71061e-07	0.00796884	0.00759852	0.00524099	0.00543506	6.22034e-07	0.0263379	0.00920625	0.00708017	1.04786e-06	0.00594685	0.00320556	1.27676e-06	1.59641e-06	7.74723e-07	7.34722e-07	6.49417e-07	8.88034e-07	8.58016e-07	0.000916024	0.0116083	0.00981589	8.29285e-07	0.0100569	1.25899e-06	0.00995673	0.00690665
802	androsterone 1	635	23.8693,0	25	91	7.43081e-07	0.0648451	0.0642828	0.0661504	0.0652368	0.0543348	0.0532954	0.0472623	0.101812	6.82577e-07	0.0517221	0.0653429	0.0541334	0.0672097	0.0588406	0.0717993	0.0505108	0.0558499	0.0644149	0.0741039	0.0534819	0.0615687	0.0235109	0.067142	0.0600426	0.0564642	0.0690402	0.0831424	0.0598904
803	inosine	933	23.9464,0	26	230	0.435624	0.459609	0.416931	0.331915	0.397947	0.326294	0.312461	0.385151	1.2256	0.456535	0.474807	0.37685	0.160683	0.287523	0.308271	1.59641e-06	0.287685	0.269221	0.337766	0.366111	0.294237	0.268835	0.456369	0.485841	0.437581	0.366406	0.45547	0.387778	0.431574
805	1-Monopalmitin	750	24.0681,0	21	215	0.00898025	0.00809682	0.00271426	0.00452116	8.44806e-07	0.00759813	0.0102979	0.00963303	0.00993685	0.00314606	0.00649254	0.00550303	0.00291311	0.00863847	0.00476295	0.0060974	0.00534273	0.000948163	0.00472278	0.0109998	8.58016e-07	0.00499293	6.64981e-07	0.00855587	8.29285e-07	7.909e-07	0.00629256	0.00864033	0.00391517
809	prostaglandin A2 1	556	24.3083,0	24	175	0.0429768	0.0315696	0.0136823	0.0278629	0.0168348	7.267e-07	0.00844938	6.22034e-07	0.0291963	0.0168253	0.0187399	0.0343464	0.0148171	0.0361864	0.0351174	0.0198399	0.0145705	0.0393778	0.0122349	0.0340237	8.58016e-07	0.0240515	0.0275917	0.025414	0.0253154	0.0239938	0.0278444	0.0334377	0.0272662
812	adenosine	911	24.422,0	26	236	0.0594707	0.0578885	0.0875771	0.0954913	0.0853271	0.0683885	0.0516667	0.0392976	0.308524	6.82577e-07	0.0853632	0.116187	7.63775e-07	0.0197827	0.0469663	0.0134295	0.0734977	0.0265803	0.0263495	0.0503438	0.0838308	0.0456968	0.101211	0.0913434	0.0560599	0.0816101	0.0865823	0.0800579	0.0828108
813	unknown	428	24.4312,0	24	175	7.43081e-07	0.0209953	0.00886465	0.0185867	0.0109757	0.00156163	0.0052939	6.22034e-07	0.0357418	0.0117718	0.0113793	0.0298745	0.0128658	0.0303408	0.0248814	0.0114092	0.0108861	0.0352817	0.0076762	0.0253199	0.021309	0.0209845	0.0196171	1.04913e-06	0.0173376	0.000306441	0.0195626	0.0242016	0.0135044
814	Behenic acid	721	24.4885,0	21	132	0.00792355	0.00713208	0.00549453	0.00432026	0.00456328	0.0081105	7.60644e-07	6.22034e-07	2.23459e-06	0.0039799	0.00415277	0.00844546	7.63775e-07	9.9621e-07	0.00560807	0.00556785	0.00267893	0.00503936	0.00111127	0.0062303	8.58016e-07	0.00346839	0.00722431	0.00813205	0.00695507	0.00613901	0.00734134	0.00887424	0.00744434
815	Dehydroepiandrosterone	349	24.5203,0	20	157	0.017555	0.0109015	0.0212482	0.0213578	0.0175205	0.0168115	7.60644e-07	6.22034e-07	0.050678	6.82577e-07	0.0156075	0.00920206	7.63775e-07	0.0189644	0.00911209	0.0114935	0.0131575	7.34722e-07	0.0122091	8.88034e-07	0.00783107	0.0081972	0.0242588	0.0222005	0.0220189	0.0216078	0.00935132	0.0232065	0.0204406
818	unknown	453	24.607,0	22	175	0.0108672	0.00642872	0.00237303	0.000896847	0.00326423	7.267e-07	0.00135962	6.22034e-07	0.00940331	6.82577e-07	0.0034595	0.0138201	0.0057077	0.022727	0.010948	1.59641e-06	0.00546907	7.34722e-07	0.00278856	0.00765626	8.58016e-07	0.00691198	0.00649331	0.00536903	0.00431539	7.909e-07	0.00783603	0.00956599	0.00559676
823	cytidine 1	418	24.7987,0	15	240	7.43081e-07	8.18609e-07	8.71061e-07	6.96627e-07	0.00614456	0.00647566	0.00633965	0.00614168	0.021237	6.82577e-07	0.00463424	1.04786e-06	0.00651747	0.00694348	1.27676e-06	1.59641e-06	0.00576993	7.34722e-07	0.00486026	8.88034e-07	0.00380052	0.00278972	0.0076535	0.0064623	8.29285e-07	7.909e-07	1.25899e-06	0.0057798	0.00331641
829	2-Monoolein	725	25.0675,0	22	103	0.0221073	0.0224451	0.0238862	0.0131673	0.0142013	0.0104599	7.60644e-07	0.0180978	0.054645	0.0140102	0.0193021	0.0232539	0.00635552	9.9621e-07	0.012836	1.59641e-06	0.00314536	0.00684411	6.49417e-07	0.00780315	0.0174247	0.00776659	0.019077	0.0203189	0.0185018	0.0172481	0.0196686	0.0173326	0.0186912
845	cortisone	499	26.0295,0	9	103	0.011433	0.0102858	0.00764307	6.96627e-07	8.44806e-07	0.0033141	7.60644e-07	6.22034e-07	0.0341121	6.82577e-07	0.00667917	1.04786e-06	7.63775e-07	9.9621e-07	1.27676e-06	1.59641e-06	7.74723e-07	7.34722e-07	6.49417e-07	8.88034e-07	8.58016e-07	9.58593e-07	0.0129095	0.0119367	0.0101089	0.0147956	1.25899e-06	1.25899e-06	0.0082922
864	inosine 5'-monophosphate	687	26.9625,0	9	315	0.0045574	0.00257271	0.00175589	0.00515488	8.44806e-07	0.00328436	7.60644e-07	6.22034e-07	2.23459e-06	6.82577e-07	0.00173304	1.04786e-06	7.63775e-07	9.9621e-07	1.27676e-06	1.59641e-06	7.74723e-07	7.34722e-07	6.49417e-07	8.88034e-07	8.58016e-07	9.58593e-07	0.0100932	0.00810316	0.00781897	7.909e-07	1.25899e-06	0.000923044	0.00449007
889	cholesterol	881	28.2901,0	18	444	0.0270284	8.18609e-07	8.71061e-07	0.0603743	0.0468231	7.267e-07	7.60644e-07	0.0271606	2.23459e-06	0.00383639	0.0165228	0.0497325	0.0568819	9.9621e-07	1.27676e-06	1.59641e-06	0.0498957	0.0339885	0.0109042	0.030331	0.00811706	0.0239855	0.00659597	0.0402119	0.046068	0.0323936	0.00355877	0.0100487	0.0231462
892	cholesterol	846	28.5186,0	18	403	7.43081e-07	0.0069005	8.71061e-07	0.00746695	0.00703678	0.00849776	0.0152939	6.22034e-07	0.0193924	6.82577e-07	0.00645912	0.00665359	5.12891e-05	1.04038e-05	1.27676e-06	0.00668576	1.54945e-06	7.34722e-07	0.00894609	8.88034e-07	0.000104868	0.00224564	0.00805493	0.00992108	8.29285e-07	0.000525896	0.0183448	0.0141544	0.00850032
896	unknown	479	28.6399,0	20	345	0.0338042	0.0455062	0.0427725	0.0375218	8.44806e-07	0.0488743	0.0427955	0.0394986	2.23459e-06	6.82577e-07	0.0290777	0.011615	0.0204078	0.023818	0.0351208	0.0149809	0.028658	7.34722e-07	0.0226955	8.88034e-07	0.0335212	0.0190819	0.0440103	0.0553978	0.0266651	7.909e-07	0.0439925	0.0502007	0.0367112
898	Zymosterol 2	578	28.7914,0	22	255	7.43081e-07	8.18609e-07	8.71061e-07	0.0403688	0.0319231	0.0700095	0.00340177	6.22034e-07	0.0942602	0.0195608	0.0259527	1.04786e-06	0.00306653	0.0195305	0.0648023	0.0148782	0.0184403	0.0371604	0.0185595	8.88034e-07	0.0574426	0.0233882	0.0552006	0.0602227	0.0543339	0.058423	0.0602187	0.0588914	0.0578817
901	4-Cholesten-3-one 3	562	28.9586,0	16	456	7.43081e-07	0.0083147	0.0118813	6.96627e-07	8.44806e-07	7.267e-07	0.00976688	6.22034e-07	2.23459e-06	0.00563571	0.00356045	0.00815776	0.00478785	9.9621e-07	0.0101929	1.59641e-06	0.00638017	7.34722e-07	0.00537701	8.88034e-07	0.0104414	0.00453413	6.64981e-07	0.00287042	0.00963565	0.00453636	0.0117767	0.00751496	0.0060558
902	cholic acid	578	29.1205,0	22	343	0.015707	3.14315e-05	0.0120451	0.00932997	0.00756938	0.0105942	0.00348532	6.22034e-07	0.0291988	0.00597417	0.0093936	1.04786e-06	0.00673024	0.00453968	1.27676e-06	0.0050154	0.00686363	0.00679275	0.00653474	0.0149801	0.00256621	0.00540251	0.0048678	0.00731287	8.29285e-07	0.0107113	0.0061576	0.0103791	0.00657158
906	Cholestane-3,5,6-triol, (3?5?6?-	567	29.5172,0	25	96	0.325828	8.18609e-07	0.223485	0.167973	0.18623	0.333768	0.386662	6.22034e-07	0.332428	0.106463	0.206284	0.276584	0.135826	0.275269	0.175597	0.146934	0.180557	0.176091	0.150918	0.357968	0.20089	0.207663	0.176267	0.340829	0.310146	0.22484	0.170846	0.30418	0.254518
908	Analyte 1117	0	29.9716,0	12	393	0.00252891	8.18609e-07	0.00204687	6.96627e-07	0.000792563	0.00221297	7.60644e-07	0.000575566	2.23459e-06	6.82577e-07	0.000816208	0.00166092	0.00104391	9.9621e-07	1.27676e-06	1.59641e-06	7.74723e-07	7.34722e-07	6.49417e-07	8.88034e-07	0.000318477	0.000303023	0.000168739	0.00153466	0.00181299	7.909e-07	0.00100856	1.25899e-06	0.000754499
910	Analyte 1119	0	30.233,0	22	143	0.0202368	0.0236751	8.71061e-07	0.00494381	0.0132633	0.017178	0.00485747	0.0259369	0.0082751	6.82577e-07	0.0118368	0.0205465	0.00329761	0.0177047	0.00913581	1.59641e-06	0.0210067	0.0385382	0.0019285	0.00771761	0.0108385	0.0130716	0.0192082	0.0038365	0.00929511	0.0106372	1.25899e-06	0.0111911	0.00902823
911	Analyte 1120	404	30.3212,0	14	345	7.43081e-07	8.18609e-07	8.71061e-07	6.96627e-07	8.44806e-07	0.0162253	0.00261208	6.22034e-07	2.23459e-06	6.82577e-07	0.00188449	0.00522983	0.00182714	0.0158107	1.27676e-06	1.59641e-06	7.74723e-07	0.0108144	0.000945904	0.00292015	0.00897053	0.00465223	0.00316359	0.00530014	0.00595665	7.909e-07	1.25899e-06	0.00376416	0.0030311
