# Supplementary material for: Metabonomics Study of Ginseng Glycoproteins on Improving Sleep Quality in Mice
Source: Biomed Res Int. 2019 Mar 3;2019:2561828. doi: 10.1155/2019/2561828 (PMC6421049; doi:10.1155/2019/2561828)
Supplement: Supplementary Materials — The file named “Models Information”mainly includes the number of multivariate statistical analysis models, model type (PCA, OPLS-DA), number of principal components of a model, the number of observations in the model, and other related information. The file named “Mean” mainly includes the information of metabolites, like the unique data number of the substance in this qualitative analysis, the matching degree between the substance and the material in the standard library, retention time, the number of substances detected in all experimental groups, and other related information. The file named “Differentially Expressed Metabolites” mainly includes the information on differential metabolites and screening conditions for differential metabolites in this experiment are VIP>1 and P-Value<0.1. The information contained in the document includes material name, the matching degree between the substance and the material in the standard library, retention time, the importance of the substance variable projection in the OPLS-DA model of this group, P-VALUE, Q-VALUE, and other related information. The file named “Metabolite Mapping” mainly includes the matching of differential metabolites in pathway analysis. It contained the name of matching substance, ID of the substance in the HDMB database, ID of the substance in the PubChem database, ID of the substance in the KEGG database, and matching situation. The file named “Pathway Analysis” mainly includes the information of related metabolic pathways. It contained metabolic pathway name, the number of metabolites in this pathway, number of different metabolites in the pathway, P value of metabolic pathway enrichment analysis, and other related information. [file 2561828.f1.zip › Differentially Expressed Metabolites.xlsx]

## Sheet: file explanation
Name	Description
id	The unique data number of the substance in this qualitative analysis
Peak	Material name obtained by qualitative analysis
Similarity	The matching degree between the substance and the material in the standard library in qualitative analysis. The higher, the more accurate
rt	Retention time
Count	The number of substances detected in all experimental groups
Mass	Mass ratio of charateristic ions
MEAN OO	The mean relative quantitative value of the substance in an experimental group in this group comparison
MEAN XX	The mean relative quantitative value of the substance in another experimental group in this group comparison
VIP	The importance of the substance variable projection in the OPLS-DA model of this group
P-VALUE	The P value of the substance obtained from the T test in this group. P value = The assumption is correct but the probability of rejection. = Number of negative results/Total number
Q-VALUE	The hypothesis test statistic (P value) is corrected by multiple hypothesis tests. Q value = Rejection but the probability of correct = Number of false positive results/The number of presumed positive results
FOLD CHANGE	The multiplier relationship between the substance and the two groups
LOG_FOLDCHANGE	FOLD CHANGE takes the logarithm of 2 as the bottom
	Screening conditions for differential metabolites：VIP＞1 and P-Value＜0.1

## Sheet: B-A
id	Peak	Similarity	rt	Count	Mass	MEAN B	MEAN A	VIP	P-VALUE	Q-VALUE	FOLD CHANGE	LOG_FOLDCHANGE
803	inosine	933	23.9464,0	26	230	0.474807	0.268835	1.40313	0.0451986	0.553659	1.76617	0.82062
396	aspartic acid 1	930	13.8,0	26	232	2.30282	1.39441	1.95754	0.0745038	0.6045	1.65146	0.723743
149	3-hydroxybutyric acid	896	8.89673,0	26	147	0.0574211	0.0341371	1.79081	0.0642427	0.589359	1.68207	0.750239
220	phosphate	826	10.5056,0	14	373	0.00383427	9.58593e-07	2.23816	0.0142367	0.530218	3999.89	11.9657
801	2-Monopalmitin	761	23.8056,0	13	218	0.00708017	0.000916024	1.30523	0.0342495	0.530218	7.72925	2.95033
829	2-Monoolein	725	25.0675,0	22	103	0.0193021	0.00776659	1.57449	0.0382652	0.536099	2.48527	1.3134
768	cis-gondoic acid	697	22.7391,0	11	175	0.0138566	9.58593e-07	2.38735	0.0106486	0.530218	14455.2	13.8193
864	inosine 5'-monophosphate	687	26.9625,0	9	315	0.00173304	9.58593e-07	2.08374	0.0255074	0.530218	1807.9	10.8201
672	unknown	607	19.4971,0	19	155	0.00608912	0.00197984	1.81426	0.0100137	0.530218	3.07556	1.62085
232	nicotinic acid	586	10.6736,0	19	180	0.00431321	0.001235	2.41329	0.0339003	0.530218	3.49249	1.80426
70	unknown	559	7.16685,0	23	117	0.0115003	0.0056822	1.53892	0.0350376	0.530218	2.02392	1.01715
209	Dihydroxyacetone	558	10.2073,0	17	163	0.000706533	0.000153415	1.70357	0.0209633	0.530218	4.60538	2.20332
688	Linoleic acid methyl ester	542	20.0945,0	23	86	0.0551982	0.022473	1.34014	0.0773189	0.608061	2.4562	1.29643
146	m-cresol	534	8.85808,0	20	165	0.00294901	0.00140489	1.93004	0.0601893	0.582229	2.09911	1.06978
617	mannitol	517	18.2745,0	18	319	0.00215388	0.00103149	1.0639	0.0993187	0.62981	2.08813	1.06221
845	cortisone	499	26.0295,0	9	103	0.00667917	9.58593e-07	1.94285	0.0790097	0.610096	6967.68	12.7665
78	unknown	475	7.35523,0	25	158	0.00913824	0.00595384	1.37241	0.0990676	0.629609	1.53485	0.618096
187	2-Hydroxyvaleric acid	446	9.6228,0	22	102	0.00181395	0.000877641	1.95695	0.0797833	0.611003	2.06684	1.04743
813	unknown	428	24.4312,0	24	175	0.0113793	0.0209845	1.87462	0.0553823	0.572696	0.542272	-0.882911
435	Phosphoglycolic acid	425	14.4539,0	15	299	0.0134891	0.00514649	1.92716	0.0747172	0.604778	2.62103	1.39013
697	unknown	402	20.28,0	26	86	0.413978	0.220305	1.76796	0.057738	0.577527	1.87911	0.910053
505	unknown	364	15.8718,0	26	241	0.00919205	0.00404069	1.04406	0.066729	0.59338	2.27487	1.18579
144	Analyte 170	359	8.80663,0	24	89	0.0244371	0.0108555	1.37832	0.0509264	0.56515	2.25112	1.17064
708	Phytanic acid	357	20.6892,0	16	159	0.00192787	0.00424508	1.54178	0.0354038	0.530218	0.454141	-1.13879
569	unknown	346	17.2262,0	25	157	0.00949691	0.0061191	1.46023	0.053963	0.570407	1.55201	0.634137
651	unknown	341	18.9661,0	20	230	0.00206951	0.000922282	2.23955	0.00787509	0.530218	2.2439	1.16601
358	3,4-Dihydroxypyridine	337	13.0615,0	24	256	0.00728757	0.00386627	1.81441	0.0242168	0.530218	1.88491	0.914494
432	unknown	328	14.4134,0	22	244	0.00245922	0.00105777	1.98136	0.00769991	0.530218	2.32492	1.21718
637	3,5-Dihydroxyphenylglycine 1	316	18.6858,0	18	283	0.010222	0.00369524	1.83669	0.0133398	0.530218	2.76626	1.46794
516	unknown	311	16.0718,0	26	146	0.108447	0.180603	1.45207	0.0160414	0.530218	0.600471	-0.735834
380	unknown	299	13.472,0	26	70	0.0112577	0.00691728	1.7056	0.0317015	0.530218	1.62747	0.702635
305	unknown	298	12.1704,0	19	198	0.0021092	0.00775827	2.34989	0.0150278	0.530218	0.271865	-1.87904
744	Analyte 871	295	21.9721,0	14	86	0.00424401	0.000800651	2.18256	0.0127555	0.530218	5.30069	2.40618
244	unknown	284	10.8855,0	14	341	0.00800947	9.58593e-07	2.05774	0.0121822	0.530218	8355.44	13.0285
457	hexadecane	279	14.8179,0	26	199	0.0301714	0.0170334	2.10044	0.0462166	0.555873	1.7713	0.824809
475	creatine degr	276	15.1883,0	23	316	0.00134505	0.000734181	1.84183	0.0507411	0.564812	1.83204	0.873448
234	unknown	267	10.7283,0	26	150	0.019955	0.0142736	1.73694	0.0792135	0.610337	1.39804	0.483405
188	Analyte 227	265	9.6804,0	21	240	0.0031561	0.00139169	1.77785	0.00987739	0.530218	2.26781	1.1813
693	Analyte 813	256	20.2136,0	26	86	0.312064	0.162261	1.83019	0.0434281	0.549609	1.92322	0.943528
493	unknown	248	15.65,0	23	160	0.00345849	0.00599621	1.51986	0.0279604	0.530218	0.576779	-0.79391
641	unknown	244	18.7667,0	25	156	0.0124837	0.00705636	1.56094	0.0278703	0.530218	1.76914	0.823046
659	4-Hydroxymethyl-3-methoxyphenoxyacetic acid	241	19.1642,0	23	366	0.000727609	0.00109301	1.03259	0.023941	0.530218	0.665696	-0.587065
497	unknown	234	15.7216,0	20	83	0.00227624	0.00115367	1.55705	0.0533943	0.569461	1.97304	0.980423
572	trans-2-hydroxycinnamic acid	226	17.3091,0	23	219	0.00180515	0.00088091	1.16949	0.0818071	0.613306	2.04919	1.03505
665	Analyte 775	221	19.2764,0	23	86	0.00992732	0.00445816	1.30201	0.0260455	0.530218	2.22678	1.15496
160	Analyte 193	209	9.06283,0	20	341	0.000538258	0.00125875	2.1591	0.00242121	0.530218	0.427612	-1.22563
80	Analyte 90	206	7.38745,0	18	240	0.0026611	0.00106067	1.1429	0.0300696	0.530218	2.5089	1.32706
243	Analyte 290	177	10.8998,0	9	181	0.012897	0.00147156	1.72208	0.0373501	0.534303	8.76415	3.13161
147	Analyte 173	169	8.86882,0	12	392	0.000323713	0.0011986	1.84586	0.0285362	0.530218	0.270077	-1.88856
292	Analyte 347	166	11.8566,0	22	340	0.00175562	0.000613153	2.31427	0.00858642	0.530218	2.86327	1.51766
26	Analyte 29	0	6.36792,0	22	176	0.0119726	0.0186202	1.40806	0.0187599	0.530218	0.642989	-0.637134
71	Analyte 80	0	7.19507,0	23	187	0.00609866	0.00347681	2.09466	0.0958761	0.62698	1.7541	0.81073
