# Supplementary material for: Metabonomics Study of Ginseng Glycoproteins on Improving Sleep Quality in Mice
Source: Biomed Res Int. 2019 Mar 3;2019:2561828. doi: 10.1155/2019/2561828 (PMC6421049; doi:10.1155/2019/2561828)
Supplement: Supplementary Materials — The file named “Models Information”mainly includes the number of multivariate statistical analysis models, model type (PCA, OPLS-DA), number of principal components of a model, the number of observations in the model, and other related information. The file named “Mean” mainly includes the information of metabolites, like the unique data number of the substance in this qualitative analysis, the matching degree between the substance and the material in the standard library, retention time, the number of substances detected in all experimental groups, and other related information. The file named “Differentially Expressed Metabolites” mainly includes the information on differential metabolites and screening conditions for differential metabolites in this experiment are VIP>1 and P-Value<0.1. The information contained in the document includes material name, the matching degree between the substance and the material in the standard library, retention time, the importance of the substance variable projection in the OPLS-DA model of this group, P-VALUE, Q-VALUE, and other related information. The file named “Metabolite Mapping” mainly includes the matching of differential metabolites in pathway analysis. It contained the name of matching substance, ID of the substance in the HDMB database, ID of the substance in the PubChem database, ID of the substance in the KEGG database, and matching situation. The file named “Pathway Analysis” mainly includes the information of related metabolic pathways. It contained metabolic pathway name, the number of metabolites in this pathway, number of different metabolites in the pathway, P value of metabolic pathway enrichment analysis, and other related information. [file 2561828.f1.zip › Metabolite Mapping.xlsx]

## Sheet: file explanation
表头名称	描述
Query	Name or number of imported substances
Match	Name of matching substance
HMDB	ID of the substance in the HDMB database
PubChem	ID of the substance in the PubChem database
KEGG	ID of the substance in the KEGG database
Comment	Matching situation: 0 indicates no match, 1 indicates exact matching, and 2 indicates fuzzy matching

## Sheet: B-A
Query	Match	HMDB	PubChem	KEGG	Comment
C00294	Inosine	HMDB00195	6021	C00294	1
C00049	L-Aspartic acid	HMDB00191	5960	C00049	1
C00009					0
C00130	Inosinic acid	HMDB00175	8582	C00130	1
C00253	Nicotinic acid	HMDB01488	938	C00253	1
C00184	Dihydroxyacetone	HMDB01882	670	C00184	1
C01467	m-Cresol	HMDB02048	342	C01467	1
D00062					0
C00762	Cortisone	HMDB02802	222786	C00762	1
C00988	Phosphoglycolic acid	HMDB00816	529	C00988	1
C01607	Phytanic acid	HMDB00801	26840	C01607	1
C03927					0
C12026					0
C00300	Creatine	HMDB00064	586	C00300	1
C01772	2-Hydroxycinnamic acid	HMDB02641	637540	C01772	1
