# Supplementary material for: Metabonomics Study of Ginseng Glycoproteins on Improving Sleep Quality in Mice
Source: Biomed Res Int. 2019 Mar 3;2019:2561828. doi: 10.1155/2019/2561828 (PMC6421049; doi:10.1155/2019/2561828)
Supplement: Supplementary Materials — The file named “Models Information”mainly includes the number of multivariate statistical analysis models, model type (PCA, OPLS-DA), number of principal components of a model, the number of observations in the model, and other related information. The file named “Mean” mainly includes the information of metabolites, like the unique data number of the substance in this qualitative analysis, the matching degree between the substance and the material in the standard library, retention time, the number of substances detected in all experimental groups, and other related information. The file named “Differentially Expressed Metabolites” mainly includes the information on differential metabolites and screening conditions for differential metabolites in this experiment are VIP>1 and P-Value<0.1. The information contained in the document includes material name, the matching degree between the substance and the material in the standard library, retention time, the importance of the substance variable projection in the OPLS-DA model of this group, P-VALUE, Q-VALUE, and other related information. The file named “Metabolite Mapping” mainly includes the matching of differential metabolites in pathway analysis. It contained the name of matching substance, ID of the substance in the HDMB database, ID of the substance in the PubChem database, ID of the substance in the KEGG database, and matching situation. The file named “Pathway Analysis” mainly includes the information of related metabolic pathways. It contained metabolic pathway name, the number of metabolites in this pathway, number of different metabolites in the pathway, P value of metabolic pathway enrichment analysis, and other related information. [file 2561828.f1.zip › Pathway Analysis.xlsx]

## Sheet: file explanation
表头名称	描述
Pathway	Metabolic pathway name
Total	The number of metabolites in this pathway
Hits	Number of different metabolites in the pathway
Raw p	P value of metabolic pathway enrichment analysis
-ln(p)	The P value takes the negative logarithm at the bottom of E (negative natural bottom logarithm)
Holm adjust	P value after multiple hypothesis tests by Holm-Bonferroni method
FDR	Multiple hypothesis test corrected P value used by false discovery rat
Impact	Impact value of topological analysis of metabolic pathways

## Sheet: B-A
Pathway	Total	Hits	Raw p	-ln(p)	Holm adjust	FDR	Impact
Arginine and proline metabolism	44	2	0.043388	3.1376	1	1	0.01198
Purine metabolism	68	2	0.09437	2.3605	1	1	0.1189
Nicotinate and nicotinamide metabolism	13	1	0.09674	2.3357	1	1	0
Histidine metabolism	15	1	0.11084	2.1996	1	1	0
beta-Alanine metabolism	17	1	0.12475	2.0815	1	1	0
Glycerolipid metabolism	18	1	0.13162	2.0278	1	1	0
Glyoxylate and dicarboxylate metabolism	18	1	0.13162	2.0278	1	1	0
Alanine, aspartate and glutamate metabolism	24	1	0.17186	1.7611	1	1	0.19304
Glycine, serine and threonine metabolism	31	1	0.21666	1.5294	1	1	0
Aminoacyl-tRNA biosynthesis	69	1	0.42369	0.85874	1	1	0
Steroid hormone biosynthesis	72	1	0.4377	0.82623	1	1	0.01643
